# Supplementary material for: Divergent mechanisms governing aboveground biomass in desert plants across a drought gradient
Source: iScience. 2026 Mar 10;29(4):115304. doi: 10.1016/j.isci.2026.115304 (PMC13089035; doi:10.1016/j.isci.2026.115304)
Supplement: Table S2. One-way ANOVA for soil water content (SWC) among sampling sites [file mmc2.xlsx]

## Sheet: Sheet1
Supplementary Table 2. One–way ANOVA for SWC among sampling sites.
DFn, numerator degrees of freedom; DFd, denominator degrees of freedom; F, F statistic; p, P-value; ges, generalized eta-squared, calculated as SS_between / (SS_between + SS_within). Estimate, difference between group means. conf.low and conf.high, lower and upper bounds of the 95% confidence interval. p.adj, adjusted P-value; p.adj.signif, significance code for the adjusted P-value (ns, p.adj ≥ …
	Variable	DFn	DFd	F	p	p <0.05	ges
	SWC	12	52	93.2	9.39e-31	＜0.001	0.441
	group1	group2	Estimate	conf.low	conf.high	p.adj	p.adj.signif
	S1	S2	12.2	9.5	14.91	0	***
		S3	14.25	11.54	16.95	0	***
		S4	17.23	14.52	19.93	0	***
		S5	19.99	17.28	22.69	0	***
		S6	20.23	17.52	22.93	0	***
		S7	20.67	17.97	23.38	0	***
		S8	27.85	25.14	30.55	0	***
		S9	29.23	26.52	31.93	0	***
		S10	29.51	26.8	32.21	0	***
		S11	29.95	27.24	32.65	0	***
		S12	30.03	27.32	32.73	0	***
		S13	30.69	27.98	33.39	0	***
	S2	S1	-12.2	-14.91	-9.5	0	***
		S3	2.05	-0.66	4.75	0.135	ns
		S4	5.03	2.32	7.73	0	***
		S5	7.78	5.08	10.49	0	***
		S6	8.03	5.32	10.73	0	***
		S7	8.47	5.77	11.18	0	***
		S8	15.65	12.94	18.35	0	***
		S9	17.02	14.32	19.73	0	***
		S10	17.31	14.6	20.01	0	***
		S11	17.75	15.04	20.45	0	***
		S12	17.83	15.12	20.53	0	***
		S13	18.48	15.78	21.19	0	***
	S3	S1	-14.25	-16.95	-11.54	0	***
		S2	-2.05	-4.75	0.66	0.135	ns
		S4	2.98	0.28	5.69	0.031	*
		S5	5.74	3.03	8.44	0	***
		S6	5.98	3.28	8.69	0	***
		S7	6.43	3.72	9.13	0	***
		S8	13.6	10.9	16.31	0	***
		S9	14.98	12.27	17.68	0	***
		S10	15.26	12.56	17.97	0	***
		S11	15.7	13	18.41	0	***
		S12	15.78	13.08	18.49	0	***
		S13	16.44	13.73	19.14	0	***
	S4	S1	-17.23	-19.93	-14.52	0	***
		S2	-5.03	-7.73	-2.32	0	***
		S3	-2.98	-5.69	-0.28	0.031	*
		S5	2.76	0.05	5.46	0.046	*
		S6	3	0.29	5.7	0.03	*
		S7	3.45	0.74	6.15	0.014	*
		S8	10.62	7.91	13.32	0	***
		S9	12	9.29	14.7	0	***
		S10	12.28	9.57	14.98	0	***
		S11	12.72	10.02	15.43	0	***
		S12	12.8	10.09	15.5	0	***
		S13	13.46	10.75	16.16	0	***
	S5	S1	-19.99	-22.69	-17.28	0	***
		S2	-7.78	-10.49	-5.08	0	***
		S3	-5.74	-8.44	-3.03	0	***
		S4	-2.76	-5.46	-0.05	0.046	*
		S6	0.24	-2.46	2.95	0.858	ns
		S7	0.69	-2.02	3.39	0.612	ns
		S8	7.86	5.16	10.57	0	***
		S9	9.24	6.54	11.95	0	***
		S10	9.52	6.82	12.23	0	***
		S11	9.96	7.26	12.67	0	***
		S12	10.04	7.34	12.75	0	***
		S13	10.7	8	13.41	0	***
	S6	S1	-20.23	-22.93	-17.52	0	***
		S2	-8.03	-10.73	-5.32	0	***
		S3	-5.98	-8.69	-3.28	0	***
		S4	-3	-5.7	-0.29	0.03	*
		S5	-0.24	-2.95	2.46	0.858	ns
		S7	0.45	-2.26	3.15	0.742	ns
		S8	7.62	4.92	10.33	0	***
		S9	9	6.29	11.7	0	***
		S10	9.28	6.58	11.99	0	***
		S11	9.72	7.02	12.43	0	***
		S12	9.8	7.1	12.51	0	***
		S13	10.46	7.75	13.16	0	***
	S7	S1	-20.67	-23.38	-17.97	0	***
		S2	-8.47	-11.18	-5.77	0	***
		S3	-6.43	-9.13	-3.72	0	***
		S4	-3.45	-6.15	-0.74	0.014	*
		S5	-0.69	-3.39	2.02	0.612	ns
		S6	-0.45	-3.15	2.26	0.742	ns
		S8	7.17	4.47	9.88	0	***
		S9	8.55	5.85	11.26	0	***
		S10	8.83	6.13	11.54	0	***
		S11	9.28	6.57	11.98	0	***
		S12	9.35	6.65	12.06	0	***
		S13	10.01	7.31	12.72	0	***
	S8	S1	-27.85	-30.55	-25.14	0	***
		S2	-15.65	-18.35	-12.94	0	***
		S3	-13.6	-16.31	-10.9	0	***
		S4	-10.62	-13.32	-7.91	0	***
		S5	-7.86	-10.57	-5.16	0	***
		S6	-7.62	-10.33	-4.92	0	***
		S7	-7.17	-9.88	-4.47	0	***
		S9	1.38	-1.33	4.08	0.311	ns
		S10	1.66	-1.05	4.37	0.224	ns
		S11	2.1	-0.6	4.81	0.125	ns
		S12	2.18	-0.53	4.89	0.112	ns
		S13	2.84	0.13	5.54	0.04	*
	S9	S1	-29.23	-31.93	-26.52	0	***
		S2	-17.02	-19.73	-14.32	0	***
		S3	-14.98	-17.68	-12.27	0	***
		S4	-12	-14.7	-9.29	0	***
		S5	-9.24	-11.95	-6.54	0	***
		S6	-9	-11.7	-6.29	0	***
		S7	-8.55	-11.26	-5.85	0	***
		S8	-1.38	-4.08	1.33	0.311	ns
		S10	0.28	-2.42	2.99	0.835	ns
		S11	0.72	-1.98	3.43	0.594	ns
		S12	0.8	-1.9	3.51	0.555	ns
		S13	1.46	-1.25	4.16	0.284	ns
	S10	S1	-29.51	-32.21	-26.8	0	***
		S2	-17.31	-20.01	-14.6	0	***
		S3	-15.26	-17.97	-12.56	0	***
		S4	-12.28	-14.98	-9.57	0	***
		S5	-9.52	-12.23	-6.82	0	***
		S6	-9.28	-11.99	-6.58	0	***
		S7	-8.83	-11.54	-6.13	0	***
		S8	-1.66	-4.37	1.05	0.224	ns
		S9	-0.28	-2.99	2.42	0.835	ns
		S11	0.44	-2.26	3.15	0.745	ns
		S12	0.52	-2.19	3.23	0.701	ns
		S13	1.18	-1.53	3.88	0.386	ns
	S11	S1	-29.95	-32.65	-27.24	0	***
		S2	-17.75	-20.45	-15.04	0	***
		S3	-15.7	-18.41	-13	0	***
		S4	-12.72	-15.43	-10.02	0	***
		S5	-9.96	-12.67	-7.26	0	***
		S6	-9.72	-12.43	-7.02	0	***
		S7	-9.28	-11.98	-6.57	0	***
		S8	-2.1	-4.81	0.6	0.125	ns
		S9	-0.72	-3.43	1.98	0.594	ns
		S10	-0.44	-3.15	2.26	0.745	ns
		S12	0.08	-2.63	2.78	0.954	ns
		S13	0.74	-1.97	3.44	0.587	ns
	S12	S1	-30.03	-32.73	-27.32	0	***
		S2	-17.83	-20.53	-15.12	0	***
		S3	-15.78	-18.49	-13.08	0	***
		S4	-12.8	-15.5	-10.09	0	***
		S5	-10.04	-12.75	-7.34	0	***
		S6	-9.8	-12.51	-7.1	0	***
		S7	-9.35	-12.06	-6.65	0	***
		S8	-2.18	-4.89	0.53	0.112	ns
		S9	-0.8	-3.51	1.9	0.555	ns
		S10	-0.52	-3.23	2.19	0.701	ns
		S11	-0.08	-2.78	2.63	0.954	ns
		S13	0.66	-2.05	3.36	0.628	ns
	S13	S1	-30.69	-33.39	-27.98	0	***
		S2	-18.48	-21.19	-15.78	0	***
		S3	-16.44	-19.14	-13.73	0	***
		S4	-13.46	-16.16	-10.75	0	***
		S5	-10.7	-13.41	-8	0	***
		S6	-10.46	-13.16	-7.75	0	***
		S7	-10.01	-12.72	-7.31	0	***
		S8	-2.84	-5.54	-0.13	0.04	*
		S9	-1.46	-4.16	1.25	0.284	ns
		S10	-1.18	-3.88	1.53	0.386	ns
		S11	-0.74	-3.44	1.97	0.587	ns
		S12	-0.66	-3.36	2.05	0.628	ns
