# Supplementary material for: Divergent mechanisms governing aboveground biomass in desert plants across a drought gradient
Source: iScience. 2026 Mar 10;29(4):115304. doi: 10.1016/j.isci.2026.115304 (PMC13089035; doi:10.1016/j.isci.2026.115304)
Supplement: Table S3. One-way ANOVA for soil silt content (SSC) among sampling sites [file mmc3.xlsx]

## Sheet: Sheet1
Supplementary Table 3. One–way ANOVA for SSC among sampling sites.
DFn, numerator degrees of freedom; DFd, denominator degrees of freedom; F, F statistic; p, P-value; ges, generalized eta-squared, calculated as SS_between / (SS_between + SS_within). Estimate, difference between group means. conf.low and conf.high, lower and upper bounds of the 95% confidence interval. p.adj, adjusted P-value; p.adj.signif, significance code for the adjusted P-value (ns, p.adj ≥ …
	Variable	DFn	DFd	F	p	p <0.05	ges
	SSC	12	52	6.46	7.35e-07	＜0.001	0.598
	group1	group2	Estimate	conf.low	conf.high	p.adj	p.adj.signif
	S1	S2	20.65	11.92	29.38	0	***
		S3	20.12	11.39	28.85	0	***
		S4	0.59	-8.15	9.32	0.894	ns
		S5	21.01	12.28	29.74	0	***
		S6	10.28	1.55	19.02	0.022	*
		S7	20.22	11.49	28.95	0	***
		S8	19.37	10.64	28.1	0	***
		S9	6.37	-2.36	15.1	0.149	ns
		S10	15.64	6.91	24.37	0.001	***
		S11	18.07	9.34	26.8	0	***
		S12	20.08	11.35	28.82	0	***
		S13	20.34	11.61	29.07	0	***
	S2	S1	-20.65	-29.38	-11.92	0	***
		S3	-0.53	-9.26	8.2	0.904	ns
		S4	-20.06	-28.79	-11.33	0	***
		S5	0.36	-8.37	9.09	0.934	ns
		S6	-10.36	-19.09	-1.63	0.021	*
		S7	-0.43	-9.16	8.3	0.922	ns
		S8	-1.27	-10.01	7.46	0.771	ns
		S9	-14.28	-23.01	-5.55	0.002	***
		S10	-5.01	-13.74	3.72	0.255	ns
		S11	-2.58	-11.31	6.15	0.556	ns
		S12	-0.56	-9.29	8.17	0.898	ns
		S13	-0.31	-9.04	8.43	0.944	ns
	S3	S1	-20.12	-28.85	-11.39	0	***
		S2	0.53	-8.2	9.26	0.904	ns
		S4	-19.53	-28.26	-10.8	0	***
		S5	0.89	-7.84	9.62	0.839	ns
		S6	-9.83	-18.56	-1.1	0.028	*
		S7	0.1	-8.63	8.83	0.981	ns
		S8	-0.74	-9.48	7.99	0.865	ns
		S9	-13.75	-22.48	-5.02	0.003	***
		S10	-4.48	-13.21	4.25	0.308	ns
		S11	-2.05	-10.78	6.68	0.64	ns
		S12	-0.03	-8.76	8.7	0.994	ns
		S13	0.22	-8.51	8.96	0.959	ns
	S4	S1	-0.59	-9.32	8.15	0.894	ns
		S2	20.06	11.33	28.79	0	***
		S3	19.53	10.8	28.26	0	***
		S5	20.42	11.69	29.15	0	***
		S6	9.7	0.97	18.43	0.03	***
		S7	19.63	10.9	28.37	0	***
		S8	18.79	10.06	27.52	0	***
		S9	5.79	-2.95	14.52	0.189	ns
		S10	15.06	6.32	23.79	0.001	***
		S11	17.48	8.75	26.21	0	***
		S12	19.5	10.77	28.23	0	***
		S13	19.76	11.02	28.49	0	***
	S5	S1	-21.01	-29.74	-12.28	0	***
		S2	-0.36	-9.09	8.37	0.934	ns
		S3	-0.89	-9.62	7.84	0.839	ns
		S4	-20.42	-29.15	-11.69	0	***
		S6	-10.72	-19.45	-1.99	0.017	*
		S7	-0.79	-9.52	7.94	0.857	ns
		S8	-1.63	-10.37	7.1	0.709	ns
		S9	-14.64	-23.37	-5.91	0.001	***
		S10	-5.37	-14.1	3.36	0.223	ns
		S11	-2.94	-11.67	5.79	0.502	ns
		S12	-0.92	-9.65	7.81	0.833	ns
		S13	-0.67	-9.4	8.07	0.879	ns
	S6	S1	-10.28	-19.02	-1.55	0.022	*
		S2	10.36	1.63	19.09	0.021	*
		S3	9.83	1.1	18.56	0.028	*
		S4	-9.7	-18.43	-0.97	0.03	*
		S5	10.72	1.99	19.45	0.017	*
		S7	9.94	1.2	18.67	0.027	*
		S8	9.09	0.36	17.82	0.042	*
		S9	-3.91	-12.65	4.82	0.372	ns
		S10	5.36	-3.38	14.09	0.224	ns
		S11	7.78	-0.95	16.51	0.079	ns
		S12	9.8	1.07	18.53	0.029	*
		S13	10.06	1.33	18.79	0.025	*
	S7	S1	-20.22	-28.95	-11.49	0	***
		S2	0.43	-8.3	9.16	0.922	ns
		S3	-0.1	-8.83	8.63	0.981	ns
		S4	-19.63	-28.37	-10.9	0	***
		S5	0.79	-7.94	9.52	0.857	ns
		S6	-9.94	-18.67	-1.2	0.027	*
		S8	-0.85	-9.58	7.88	0.846	ns
		S9	-13.85	-22.58	-5.12	0.002	***
		S10	-4.58	-13.31	4.15	0.297	ns
		S11	-2.15	-10.88	6.58	0.623	ns
		S12	-0.14	-8.87	8.6	0.975	ns
		S13	0.12	-8.61	8.85	0.978	ns
	S8	S1	-19.37	-28.1	-10.64	0	***
		S2	1.27	-7.46	10.01	0.771	ns
		S3	0.74	-7.99	9.48	0.865	ns
		S4	-18.79	-27.52	-10.06	0	***
		S5	1.63	-7.1	10.37	0.709	ns
		S6	-9.09	-17.82	-0.36	0.042	*
		S7	0.85	-7.88	9.58	0.846	ns
		S9	-13	-21.73	-4.27	0.004	***
		S10	-3.73	-12.46	5	0.395	ns
		S11	-1.3	-10.04	7.43	0.766	ns
		S12	0.71	-8.02	9.44	0.871	ns
		S13	0.97	-7.76	9.7	0.825	ns
	S9	S1	-6.37	-15.1	2.36	0.149	ns
		S2	14.28	5.55	23.01	0.002	***
		S3	13.75	5.02	22.48	0.003	***
		S4	-5.79	-14.52	2.95	0.189	ns
		S5	14.64	5.91	23.37	0.001	***
		S6	3.91	-4.82	12.65	0.372	ns
		S7	13.85	5.12	22.58	0.002	***
		S8	13	4.27	21.73	0.004	***
		S10	9.27	0.54	18	0.038	*
		S11	11.7	2.97	20.43	0.01	*
		S12	13.71	4.98	22.45	0.003	***
		S13	13.97	5.24	22.7	0.002	***
	S10	S1	-15.64	-24.37	-6.91	0.001	***
		S2	5.01	-3.72	13.74	0.255	ns
		S3	4.48	-4.25	13.21	0.308	ns
		S4	-15.06	-23.79	-6.32	0.001	***
		S5	5.37	-3.36	14.1	0.223	ns
		S6	-5.36	-14.09	3.38	0.224	ns
		S7	4.58	-4.15	13.31	0.297	ns
		S8	3.73	-5	12.46	0.395	ns
		S9	-9.27	-18	-0.54	0.038	*
		S11	2.43	-6.3	11.16	0.579	ns
		S12	4.44	-4.29	13.18	0.312	ns
		S13	4.7	-4.03	13.43	0.285	ns
	S11	S1	-18.07	-26.8	-9.34	0	***
		S2	2.58	-6.15	11.31	0.556	ns
		S3	2.05	-6.68	10.78	0.64	ns
		S4	-17.48	-26.21	-8.75	0	***
		S5	2.94	-5.79	11.67	0.502	ns
		S6	-7.78	-16.51	0.95	0.079	ns
		S7	2.15	-6.58	10.88	0.623	ns
		S8	1.3	-7.43	10.04	0.766	ns
		S9	-11.7	-20.43	-2.97	0.01	*
		S10	-2.43	-11.16	6.3	0.579	ns
		S12	2.02	-6.71	10.75	0.645	ns
		S13	2.27	-6.46	11	0.604	ns
	S12	S1	-20.08	-28.82	-11.35	0	***
		S2	0.56	-8.17	9.29	0.898	ns
		S3	0.03	-8.7	8.76	0.994	ns
		S4	-19.5	-28.23	-10.77	0	***
		S5	0.92	-7.81	9.65	0.833	ns
		S6	-9.8	-18.53	-1.07	0.029	*
		S7	0.14	-8.6	8.87	0.975	ns
		S8	-0.71	-9.44	8.02	0.871	ns
		S9	-13.71	-22.45	-4.98	0.003	***
		S10	-4.44	-13.18	4.29	0.312	ns
		S11	-2.02	-10.75	6.71	0.645	ns
		S13	0.26	-8.47	8.99	0.953	ns
	S13	S1	-20.34	-29.07	-11.61	0	***
		S2	0.31	-8.43	9.04	0.944	ns
		S3	-0.22	-8.96	8.51	0.959	ns
		S4	-19.76	-28.49	-11.02	0	***
		S5	0.67	-8.07	9.4	0.879	ns
		S6	-10.06	-18.79	-1.33	0.025	*
		S7	-0.12	-8.85	8.61	0.978	ns
		S8	-0.97	-9.7	7.76	0.825	ns
		S9	-13.97	-22.7	-5.24	0.002	***
		S10	-4.7	-13.43	4.03	0.285	ns
		S11	-2.27	-11	6.46	0.604	ns
		S12	-0.26	-8.99	8.47	0.953	ns
