# Supplementary material for: Divergent mechanisms governing aboveground biomass in desert plants across a drought gradient
Source: iScience. 2026 Mar 10;29(4):115304. doi: 10.1016/j.isci.2026.115304 (PMC13089035; doi:10.1016/j.isci.2026.115304)
Supplement: Table S4. One-way ANOVA for total nitrogen (TN) among sampling sites [file mmc4.xlsx]

## Sheet: Sheet1
Supplementary Table 4. One–way ANOVA for TN among sampling sites.
DFn, numerator degrees of freedom; DFd, denominator degrees of freedom; F, F statistic; p, P-value; ges, generalized eta-squared, calculated as SS_between / (SS_between + SS_within). Estimate, difference between group means. conf.low and conf.high, lower and upper bounds of the 95% confidence interval. p.adj, adjusted P-value; p.adj.signif, significance code for the adjusted P-value (ns, p.adj ≥ …
	Variable	DFn	DFd	F	p	p <0.05	ges
	TN	12	52	7.9	4.01e-08	＜0.001	0.646
	group1	group2	Estimate	conf.low	conf.high	p.adj	p.adj.signif
	S1	S2	0.53	0.24	0.81	0.001	***
		S3	0.97	0.68	1.25	0	***
		S4	0.97	0.68	1.25	0	***
		S5	0.95	0.67	1.24	0	***
		S6	0.7	0.42	0.99	0	***
		S7	0.84	0.55	1.13	0	***
		S8	1.04	0.76	1.33	0	***
		S9	0.88	0.59	1.16	0	***
		S10	0.94	0.66	1.23	0	***
		S11	0.53	0.25	0.82	0	***
		S12	0.89	0.61	1.18	0	***
		S13	0.8	0.51	1.08	0	***
	S2	S1	-0.53	-0.81	-0.24	0.001	***
		S3	0.44	0.16	0.73	0.003	***
		S4	0.44	0.16	0.73	0.003	***
		S5	0.43	0.14	0.71	0.004	***
		S6	0.18	-0.11	0.46	0.215	ns
		S7	0.31	0.03	0.6	0.032	*
		S8	0.52	0.23	0.8	0.001	***
		S9	0.35	0.07	0.64	0.017	*
		S10	0.42	0.13	0.7	0.005	***
		S11	0.01	-0.28	0.29	0.968	ns
		S12	0.37	0.08	0.65	0.012	*
		S13	0.27	-0.01	0.56	0.062	ns
	S3	S1	-0.97	-1.25	-0.68	0	***
		S2	-0.44	-0.73	-0.16	0.003	***
		S4	0	-0.29	0.29	0.998	ns
		S5	-0.02	-0.3	0.27	0.904	ns
		S6	-0.26	-0.55	0.02	0.069	ns
		S7	-0.13	-0.41	0.16	0.371	ns
		S8	0.07	-0.21	0.36	0.608	ns
		S9	-0.09	-0.38	0.19	0.526	ns
		S10	-0.03	-0.31	0.26	0.856	ns
		S11	-0.44	-0.72	-0.15	0.003	***
		S12	-0.07	-0.36	0.21	0.607	ns
		S13	-0.17	-0.46	0.11	0.234	ns
	S4	S1	-0.97	-1.25	-0.68	0	***
		S2	-0.44	-0.73	-0.16	0.003	***
		S3	0	-0.29	0.29	0.998	ns
		S5	-0.02	-0.3	0.27	0.906	ns
		S6	-0.26	-0.55	0.02	0.07	ns
		S7	-0.13	-0.41	0.16	0.373	ns
		S8	0.07	-0.21	0.36	0.606	ns
		S9	-0.09	-0.38	0.2	0.528	ns
		S10	-0.03	-0.31	0.26	0.858	ns
		S11	-0.44	-0.72	-0.15	0.003	***
		S12	-0.07	-0.36	0.21	0.609	ns
		S13	-0.17	-0.46	0.11	0.235	ns
	S5	S1	-0.95	-1.24	-0.67	0	***
		S2	-0.43	-0.71	-0.14	0.004	***
		S3	0.02	-0.27	0.3	0.904	ns
		S4	0.02	-0.27	0.3	0.906	ns
		S6	-0.25	-0.53	0.04	0.089	ns
		S7	-0.11	-0.4	0.17	0.438	ns
		S8	0.09	-0.2	0.38	0.527	ns
		S9	-0.07	-0.36	0.21	0.607	ns
		S10	-0.01	-0.29	0.28	0.951	ns
		S11	-0.42	-0.71	-0.13	0.005	***
		S12	-0.06	-0.34	0.23	0.694	ns
		S13	-0.15	-0.44	0.13	0.284	ns
	S6	S1	-0.7	-0.99	-0.42	0	***
		S2	-0.18	-0.46	0.11	0.215	ns
		S3	0.26	-0.02	0.55	0.069	ns
		S4	0.26	-0.02	0.55	0.07	ns
		S5	0.25	-0.04	0.53	0.089	ns
		S7	0.14	-0.15	0.42	0.346	ns
		S8	0.34	0.05	0.62	0.022	*
		S9	0.17	-0.11	0.46	0.23	ns
		S10	0.24	-0.05	0.52	0.101	ns
		S11	-0.17	-0.46	0.11	0.23	ns
		S12	0.19	-0.1	0.48	0.187	ns
		S13	0.09	-0.19	0.38	0.519	ns
	S7	S1	-0.84	-1.13	-0.55	0	***
		S2	-0.31	-0.6	-0.03	0.032	*
		S3	0.13	-0.16	0.41	0.371	ns
		S4	0.13	-0.16	0.41	0.373	ns
		S5	0.11	-0.17	0.4	0.438	ns
		S6	-0.14	-0.42	0.15	0.346	ns
		S8	0.2	-0.08	0.49	0.162	ns
		S9	0.04	-0.25	0.32	0.793	ns
		S10	0.1	-0.18	0.39	0.475	ns
		S11	-0.31	-0.59	-0.02	0.035	*
		S12	0.05	-0.23	0.34	0.702	ns
		S13	-0.04	-0.33	0.24	0.764	ns
	S8	S1	-1.04	-1.33	-0.76	0	***
		S2	-0.52	-0.8	-0.23	0.001	***
		S3	-0.07	-0.36	0.21	0.608	ns
		S4	-0.07	-0.36	0.21	0.606	ns
		S5	-0.09	-0.38	0.2	0.527	ns
		S6	-0.34	-0.62	-0.05	0.022	*
		S7	-0.2	-0.49	0.08	0.162	ns
		S9	-0.16	-0.45	0.12	0.254	ns
		S10	-0.1	-0.39	0.19	0.488	ns
		S11	-0.51	-0.8	-0.22	0.001	***
		S12	-0.15	-0.43	0.14	0.306	ns
		S13	-0.24	-0.53	0.04	0.091	ns
	S9	S1	-0.88	-1.16	-0.59	0	***
		S2	-0.35	-0.64	-0.07	0.017	*
		S3	0.09	-0.19	0.38	0.526	ns
		S4	0.09	-0.2	0.38	0.528	ns
		S5	0.07	-0.21	0.36	0.607	ns
		S6	-0.17	-0.46	0.11	0.23	ns
		S7	-0.04	-0.32	0.25	0.793	ns
		S8	0.16	-0.12	0.45	0.254	ns
		S10	0.06	-0.22	0.35	0.651	ns
		S11	-0.35	-0.63	-0.06	0.019	*
		S12	0.02	-0.27	0.3	0.904	ns
		S13	-0.08	-0.37	0.21	0.574	ns
	S10	S1	-0.94	-1.23	-0.66	0	***
		S2	-0.42	-0.7	-0.13	0.005	***
		S3	0.03	-0.26	0.31	0.856	ns
		S4	0.03	-0.26	0.31	0.858	ns
		S5	0.01	-0.28	0.29	0.951	ns
		S6	-0.24	-0.52	0.05	0.101	ns
		S7	-0.1	-0.39	0.18	0.475	ns
		S8	0.1	-0.19	0.39	0.488	ns
		S9	-0.06	-0.35	0.22	0.651	ns
		S11	-0.41	-0.7	-0.13	0.006	**
		S12	-0.05	-0.33	0.24	0.739	ns
		S13	-0.15	-0.43	0.14	0.312	ns
	S11	S1	-0.53	-0.82	-0.25	0	***
		S2	-0.01	-0.29	0.28	0.968	ns
		S3	0.44	0.15	0.72	0.003	***
		S4	0.44	0.15	0.72	0.003	***
		S5	0.42	0.13	0.71	0.005	***
		S6	0.17	-0.11	0.46	0.23	ns
		S7	0.31	0.02	0.59	0.035	*
		S8	0.51	0.22	0.8	0.001	***
		S9	0.35	0.06	0.63	0.019	*
		S10	0.41	0.13	0.7	0.006	**
		S12	0.36	0.08	0.65	0.014	*
		S13	0.27	-0.02	0.55	0.068	ns
	S12	S1	-0.89	-1.18	-0.61	0	***
		S2	-0.37	-0.65	-0.08	0.012	*
		S3	0.07	-0.21	0.36	0.607	ns
		S4	0.07	-0.21	0.36	0.609	ns
		S5	0.06	-0.23	0.34	0.694	ns
		S6	-0.19	-0.48	0.1	0.187	ns
		S7	-0.05	-0.34	0.23	0.702	ns
		S8	0.15	-0.14	0.43	0.306	ns
		S9	-0.02	-0.3	0.27	0.904	ns
		S10	0.05	-0.24	0.33	0.739	ns
		S11	-0.36	-0.65	-0.08	0.014	*
		S13	-0.1	-0.38	0.19	0.495	ns
	S13	S1	-0.8	-1.08	-0.51	0	***
		S2	-0.27	-0.56	0.01	0.062	ns
		S3	0.17	-0.11	0.46	0.234	ns
		S4	0.17	-0.11	0.46	0.235	ns
		S5	0.15	-0.13	0.44	0.284	ns
		S6	-0.09	-0.38	0.19	0.519	ns
		S7	0.04	-0.24	0.33	0.764	ns
		S8	0.24	-0.04	0.53	0.091	ns
		S9	0.08	-0.21	0.37	0.574	ns
		S10	0.15	-0.14	0.43	0.312	ns
		S11	-0.27	-0.55	0.02	0.068	ns
		S12	0.1	-0.19	0.38	0.495	ns
