# Supplementary material for: Divergent mechanisms governing aboveground biomass in desert plants across a drought gradient
Source: iScience. 2026 Mar 10;29(4):115304. doi: 10.1016/j.isci.2026.115304 (PMC13089035; doi:10.1016/j.isci.2026.115304)
Supplement: Table S5. One-way ANOVA for total phosphorus (TP) among sampling sites [file mmc5.xlsx]

## Sheet: Sheet1
Supplementary Table 5. One–way ANOVA for TP among sampling sites.
DFn, numerator degrees of freedom; DFd, denominator degrees of freedom; F, F statistic; p, P-value; ges, generalized eta-squared, calculated as SS_between / (SS_between + SS_within). Estimate, difference between group means. conf.low and conf.high, lower and upper bounds of the 95% confidence interval. p.adj, adjusted P-value; p.adj.signif, significance code for the adjusted P-value (ns, p.adj ≥ …
	Variable	DFn	DFd	F	p	p <0.05	ges
	TP	12	52	6.71	4.34e-07	＜0.001	0.667
	group1	group2	Estimate	conf.low	conf.high	p.adj	p.adj.signif
	S1	S2	0.1	-0.01	0.22	0.078	ns
		S3	0.14	0.02	0.26	0.019	*
		S4	0.29	0.17	0.41	0	***
		S5	0.26	0.15	0.38	0	***
		S6	0.15	0.04	0.27	0.012	*
		S7	0.14	0.03	0.26	0.015	*
		S8	0.33	0.22	0.45	0	***
		S9	0.13	0.02	0.25	0.027	*
		S10	0.37	0.26	0.49	0	***
		S11	0.09	-0.02	0.21	0.115	ns
		S12	0.21	0.09	0.33	0.001	***
		S13	0.15	0.04	0.27	0.011	*
	S2	S1	-0.1	-0.22	0.01	0.078	ns
		S3	0.04	-0.08	0.15	0.534	ns
		S4	0.19	0.07	0.3	0.002	***
		S5	0.16	0.04	0.27	0.009	**
		S6	0.05	-0.07	0.16	0.418	ns
		S7	0.04	-0.07	0.16	0.481	ns
		S8	0.23	0.12	0.35	0	***
		S9	0.03	-0.09	0.14	0.638	ns
		S10	0.27	0.15	0.38	0	***
		S11	-0.01	-0.13	0.1	0.844	ns
		S12	0.11	-0.01	0.22	0.07	ns
		S13	0.05	-0.07	0.16	0.412	ns
	S3	S1	-0.14	-0.26	-0.02	0.019	*
		S2	-0.04	-0.15	0.08	0.534	ns
		S4	0.15	0.04	0.27	0.012	*
		S5	0.12	0.01	0.24	0.04	*
		S6	0.01	-0.1	0.13	0.849	ns
		S7	0	-0.11	0.12	0.934	ns
		S8	0.2	0.08	0.31	0.001	***
		S9	-0.01	-0.12	0.11	0.879	ns
		S10	0.23	0.12	0.35	0	***
		S11	-0.05	-0.16	0.07	0.414	ns
		S12	0.07	-0.04	0.19	0.225	ns
		S13	0.01	-0.1	0.13	0.841	ns
	S4	S1	-0.29	-0.41	-0.17	0	***
		S2	-0.19	-0.3	-0.07	0.002	***
		S3	-0.15	-0.27	-0.04	0.012	*
		S5	-0.03	-0.14	0.09	0.612	ns
		S6	-0.14	-0.26	-0.02	0.019	*
		S7	-0.15	-0.26	-0.03	0.014	*
		S8	0.04	-0.07	0.16	0.444	ns
		S9	-0.16	-0.27	-0.04	0.008	**
		S10	0.08	-0.03	0.2	0.159	ns
		S11	-0.2	-0.31	-0.08	0.001	***
		S12	-0.08	-0.2	0.04	0.17	ns
		S13	-0.14	-0.25	-0.02	0.019	*
	S5	S1	-0.26	-0.38	-0.15	0	***
		S2	-0.16	-0.27	-0.04	0.009	**
		S3	-0.12	-0.24	-0.01	0.04	*
		S4	0.03	-0.09	0.14	0.612	ns
		S6	-0.11	-0.23	0.01	0.061	ns
		S7	-0.12	-0.23	0	0.048	*
		S8	0.07	-0.04	0.19	0.205	ns
		S9	-0.13	-0.25	-0.01	0.028	*
		S10	0.11	0	0.23	0.058	ns
		S11	-0.17	-0.28	-0.05	0.005	***
		S12	-0.05	-0.17	0.06	0.383	ns
		S13	-0.11	-0.23	0.01	0.062	ns
	S6	S1	-0.15	-0.27	-0.04	0.012	*
		S2	-0.05	-0.16	0.07	0.418	ns
		S3	-0.01	-0.13	0.1	0.849	ns
		S4	0.14	0.02	0.26	0.019	*
		S5	0.11	-0.01	0.23	0.061	ns
		S7	-0.01	-0.12	0.11	0.915	ns
		S8	0.18	0.07	0.3	0.002	***
		S9	-0.02	-0.14	0.1	0.732	ns
		S10	0.22	0.11	0.34	0	***
		S11	-0.06	-0.17	0.06	0.315	ns
		S12	0.06	-0.06	0.18	0.305	ns
		S13	0	-0.11	0.12	0.992	ns
	S7	S1	-0.14	-0.26	-0.03	0.015	*
		S2	-0.04	-0.16	0.07	0.481	ns
		S3	0	-0.12	0.11	0.934	ns
		S4	0.15	0.03	0.26	0.014	*
		S5	0.12	0	0.23	0.048	*
		S6	0.01	-0.11	0.12	0.915	ns
		S8	0.19	0.07	0.31	0.002	***
		S9	-0.01	-0.13	0.1	0.814	ns
		S10	0.23	0.11	0.34	0	***
		S11	-0.05	-0.17	0.06	0.368	ns
		S12	0.07	-0.05	0.18	0.258	ns
		S13	0.01	-0.11	0.12	0.906	ns
	S8	S1	-0.33	-0.45	-0.22	0	***
		S2	-0.23	-0.35	-0.12	0	***
		S3	-0.2	-0.31	-0.08	0.001	***
		S4	-0.04	-0.16	0.07	0.444	ns
		S5	-0.07	-0.19	0.04	0.205	ns
		S6	-0.18	-0.3	-0.07	0.002	***
		S7	-0.19	-0.31	-0.07	0.002	***
		S9	-0.2	-0.32	-0.09	0.001	***
		S10	0.04	-0.08	0.15	0.514	ns
		S11	-0.24	-0.36	-0.13	0	***
		S12	-0.12	-0.24	-0.01	0.035	*
		S13	-0.18	-0.3	-0.07	0.002	***
	S9	S1	-0.13	-0.25	-0.02	0.027	*
		S2	-0.03	-0.14	0.09	0.638	ns
		S3	0.01	-0.11	0.12	0.879	ns
		S4	0.16	0.04	0.27	0.008	**
		S5	0.13	0.01	0.25	0.028	*
		S6	0.02	-0.1	0.14	0.732	ns
		S7	0.01	-0.1	0.13	0.814	ns
		S8	0.2	0.09	0.32	0.001	***
		S10	0.24	0.13	0.36	0	***
		S11	-0.04	-0.15	0.08	0.505	ns
		S12	0.08	-0.04	0.19	0.174	ns
		S13	0.02	-0.1	0.14	0.724	ns
	S10	S1	-0.37	-0.49	-0.26	0	***
		S2	-0.27	-0.38	-0.15	0	***
		S3	-0.23	-0.35	-0.12	0	***
		S4	-0.08	-0.2	0.03	0.159	ns
		S5	-0.11	-0.23	0	0.058	ns
		S6	-0.22	-0.34	-0.11	0	***
		S7	-0.23	-0.34	-0.11	0	***
		S8	-0.04	-0.15	0.08	0.514	ns
		S9	-0.24	-0.36	-0.13	0	***
		S11	-0.28	-0.4	-0.16	0	***
		S12	-0.16	-0.28	-0.05	0.007	***
		S13	-0.22	-0.34	-0.11	0	***
	S11	S1	-0.09	-0.21	0.02	0.115	ns
		S2	0.01	-0.1	0.13	0.844	ns
		S3	0.05	-0.07	0.16	0.414	ns
		S4	0.2	0.08	0.31	0.001	***
		S5	0.17	0.05	0.28	0.005	***
		S6	0.06	-0.06	0.17	0.315	ns
		S7	0.05	-0.06	0.17	0.368	ns
		S8	0.24	0.13	0.36	0	***
		S9	0.04	-0.08	0.15	0.505	ns
		S10	0.28	0.16	0.4	0	***
		S12	0.12	0	0.23	0.045	*
		S13	0.06	-0.06	0.17	0.31	ns
	S12	S1	-0.21	-0.33	-0.09	0.001	***
		S2	-0.11	-0.22	0.01	0.07	ns
		S3	-0.07	-0.19	0.04	0.225	ns
		S4	0.08	-0.04	0.2	0.17	ns
		S5	0.05	-0.06	0.17	0.383	ns
		S6	-0.06	-0.18	0.06	0.305	ns
		S7	-0.07	-0.18	0.05	0.258	ns
		S8	0.12	0.01	0.24	0.035	*
		S9	-0.08	-0.19	0.04	0.174	ns
		S10	0.16	0.05	0.28	0.007	**
		S11	-0.12	-0.23	0	0.045	*
		S13	-0.06	-0.17	0.06	0.31	ns
	S13	S1	-0.15	-0.27	-0.04	0.011	*
		S2	-0.05	-0.16	0.07	0.412	ns
		S3	-0.01	-0.13	0.1	0.841	ns
		S4	0.14	0.02	0.25	0.019	*
		S5	0.11	-0.01	0.23	0.062	ns
		S6	0	-0.12	0.11	0.992	ns
		S7	-0.01	-0.12	0.11	0.906	ns
		S8	0.18	0.07	0.3	0.002	***
		S9	-0.02	-0.14	0.1	0.724	ns
		S10	0.22	0.11	0.34	0	***
		S11	-0.06	-0.17	0.06	0.31	ns
		S12	0.06	-0.06	0.17	0.31	ns
