# Supplementary material for: Divergent mechanisms governing aboveground biomass in desert plants across a drought gradient
Source: iScience. 2026 Mar 10;29(4):115304. doi: 10.1016/j.isci.2026.115304 (PMC13089035; doi:10.1016/j.isci.2026.115304)
Supplement: Table S6. One-way ANOVA for pH among sampling sites [file mmc6.xlsx]

## Sheet: Sheet1
Supplementary Table 6. One–way ANOVA for pH among sampling sites.
DFn, numerator degrees of freedom; DFd, denominator degrees of freedom; F, F statistic; p, P-value; ges, generalized eta-squared, calculated as SS_between / (SS_between + SS_within). Estimate, difference between group means. conf.low and conf.high, lower and upper bounds of the 95% confidence interval. p.adj, adjusted P-value; p.adj.signif, significance code for the adjusted P-value (ns, p.adj ≥ …
	Variable	DFn	DFd	F	p	p <0.05	ges
	pH	12	52	24.696	2.61e-17	＜0.001	0.851
	group1	group2	Estimate	conf.low	conf.high	p.adj	p.adj.signif
	S1	S2	-0.15	-0.4	0.1	0.236	ns
		S3	-0.64	-0.89	-0.4	0	***
		S4	0.48	0.23	0.72	0	***
		S5	-0.77	-1.02	-0.52	0	***
		S6	-0.32	-0.56	-0.07	0.013	*
		S7	-0.33	-0.58	-0.08	0.01	*
		S8	-0.15	-0.4	0.1	0.236	ns
		S9	-0.46	-0.7	-0.21	0.001	***
		S10	0.65	0.4	0.9	0	***
		S11	0.31	0.07	0.56	0.014	*
		S12	-0.55	-0.8	-0.31	0	***
		S13	-0.36	-0.61	-0.11	0.005	***
	S2	S1	0.15	-0.1	0.4	0.236	ns
		S3	-0.5	-0.74	-0.25	0	***
		S4	0.62	0.38	0.87	0	***
		S5	-0.62	-0.87	-0.38	0	***
		S6	-0.17	-0.42	0.08	0.179	ns
		S7	-0.18	-0.43	0.07	0.146	ns
		S8	0	-0.25	0.25	1	ns
		S9	-0.31	-0.56	-0.06	0.016	*
		S10	0.8	0.55	1.05	0	***
		S11	0.46	0.21	0.71	0	***
		S12	-0.41	-0.65	-0.16	0.002	***
		S13	-0.21	-0.46	0.03	0.089	ns
	S3	S1	0.64	0.4	0.89	0	***
		S2	0.5	0.25	0.74	0	***
		S4	1.12	0.87	1.37	0	***
		S5	-0.13	-0.38	0.12	0.304	ns
		S6	0.33	0.08	0.58	0.01	*
		S7	0.31	0.07	0.56	0.014	*
		S8	0.5	0.25	0.74	0	***
		S9	0.19	-0.06	0.44	0.133	ns
		S10	1.29	1.05	1.54	0	***
		S11	0.96	0.71	1.21	0	***
		S12	0.09	-0.16	0.34	0.469	ns
		S13	0.28	0.03	0.53	0.026	*
	S4	S1	-0.48	-0.72	-0.23	0	***
		S2	-0.62	-0.87	-0.38	0	***
		S3	-1.12	-1.37	-0.87	0	***
		S5	-1.25	-1.5	-1	0	***
		S6	-0.79	-1.04	-0.54	0	***
		S7	-0.81	-1.05	-0.56	0	***
		S8	-0.62	-0.87	-0.38	0	***
		S9	-0.93	-1.18	-0.68	0	***
		S10	0.17	-0.07	0.42	0.164	ns
		S11	-0.16	-0.41	0.09	0.195	ns
		S12	-1.03	-1.28	-0.78	0	***
		S13	-0.84	-1.09	-0.59	0	***
	S5	S1	0.77	0.52	1.02	0	***
		S2	0.62	0.38	0.87	0	***
		S3	0.13	-0.12	0.38	0.304	ns
		S4	1.25	1	1.5	0	***
		S6	0.46	0.21	0.7	0.001	***
		S7	0.44	0.19	0.69	0.001	***
		S8	0.62	0.38	0.87	0	***
		S9	0.32	0.07	0.56	0.013	*
		S10	1.42	1.17	1.67	0	***
		S11	1.09	0.84	1.33	0	***
		S12	0.22	-0.03	0.47	0.083	ns
		S13	0.41	0.16	0.66	0.002	***
	S6	S1	0.32	0.07	0.56	0.013	*
		S2	0.17	-0.08	0.42	0.179	ns
		S3	-0.33	-0.58	-0.08	0.01	*
		S4	0.79	0.54	1.04	0	***
		S5	-0.46	-0.7	-0.21	0.001	***
		S7	-0.01	-0.26	0.23	0.91	ns
		S8	0.17	-0.08	0.42	0.179	ns
		S9	-0.14	-0.39	0.11	0.261	ns
		S10	0.97	0.72	1.21	0	***
		S11	0.63	0.38	0.88	0	***
		S12	-0.24	-0.49	0.01	0.059	ns
		S13	-0.05	-0.29	0.2	0.711	ns
	S7	S1	0.33	0.08	0.58	0.01	*
		S2	0.18	-0.07	0.43	0.146	ns
		S3	-0.31	-0.56	-0.07	0.014	*
		S4	0.81	0.56	1.05	0	***
		S5	-0.44	-0.69	-0.19	0.001	***
		S6	0.01	-0.23	0.26	0.91	ns
		S8	0.18	-0.07	0.43	0.146	ns
		S9	-0.13	-0.37	0.12	0.312	ns
		S10	0.98	0.73	1.23	0	***
		S11	0.64	0.4	0.89	0	***
		S12	-0.22	-0.47	0.02	0.075	ns
		S13	-0.03	-0.28	0.22	0.796	ns
	S8	S1	0.15	-0.1	0.4	0.236	ns
		S2	0	-0.25	0.25	1	ns
		S3	-0.5	-0.74	-0.25	0	***
		S4	0.62	0.38	0.87	0	***
		S5	-0.62	-0.87	-0.38	0	***
		S6	-0.17	-0.42	0.08	0.179	ns
		S7	-0.18	-0.43	0.07	0.146	ns
		S9	-0.31	-0.56	-0.06	0.016	*
		S10	0.8	0.55	1.05	0	***
		S11	0.46	0.21	0.71	0	***
		S12	-0.41	-0.65	-0.16	0.002	***
		S13	-0.21	-0.46	0.03	0.089	ns
	S9	S1	0.46	0.21	0.7	0.001	***
		S2	0.31	0.06	0.56	0.016	*
		S3	-0.19	-0.44	0.06	0.133	ns
		S4	0.93	0.68	1.18	0	***
		S5	-0.32	-0.56	-0.07	0.013	*
		S6	0.14	-0.11	0.39	0.261	ns
		S7	0.13	-0.12	0.37	0.312	ns
		S8	0.31	0.06	0.56	0.016	*
		S10	1.11	0.86	1.35	0	***
		S11	0.77	0.52	1.02	0	***
		S12	-0.1	-0.35	0.15	0.43	ns
		S13	0.09	-0.15	0.34	0.449	ns
	S10	S1	-0.65	-0.9	-0.4	0	***
		S2	-0.8	-1.05	-0.55	0	***
		S3	-1.29	-1.54	-1.05	0	***
		S4	-0.17	-0.42	0.07	0.164	ns
		S5	-1.42	-1.67	-1.17	0	***
		S6	-0.97	-1.21	-0.72	0	***
		S7	-0.98	-1.23	-0.73	0	***
		S8	-0.8	-1.05	-0.55	0	***
		S9	-1.11	-1.35	-0.86	0	***
		S11	-0.34	-0.58	-0.09	0.009	**
		S12	-1.2	-1.45	-0.96	0	***
		S13	-1.01	-1.26	-0.76	0	***
	S11	S1	-0.31	-0.56	-0.07	0.014	*
		S2	-0.46	-0.71	-0.21	0	***
		S3	-0.96	-1.21	-0.71	0	***
		S4	0.16	-0.09	0.41	0.195	ns
		S5	-1.09	-1.33	-0.84	0	***
		S6	-0.63	-0.88	-0.38	0	***
		S7	-0.64	-0.89	-0.4	0	***
		S8	-0.46	-0.71	-0.21	0	***
		S9	-0.77	-1.02	-0.52	0	***
		S10	0.34	0.09	0.58	0.009	**
		S12	-0.87	-1.12	-0.62	0	***
		S13	-0.68	-0.92	-0.43	0	***
	S12	S1	0.55	0.31	0.8	0	***
		S2	0.41	0.16	0.65	0.002	***
		S3	-0.09	-0.34	0.16	0.469	ns
		S4	1.03	0.78	1.28	0	***
		S5	-0.22	-0.47	0.03	0.083	ns
		S6	0.24	-0.01	0.49	0.059	ns
		S7	0.22	-0.02	0.47	0.075	ns
		S8	0.41	0.16	0.65	0.002	***
		S9	0.1	-0.15	0.35	0.43	ns
		S10	1.2	0.96	1.45	0	***
		S11	0.87	0.62	1.12	0	***
		S13	0.19	-0.06	0.44	0.126	ns
	S13	S1	0.36	0.11	0.61	0.005	***
		S2	0.21	-0.03	0.46	0.089	ns
		S3	-0.28	-0.53	-0.03	0.026	*
		S4	0.84	0.59	1.09	0	***
		S5	-0.41	-0.66	-0.16	0.002	***
		S6	0.05	-0.2	0.29	0.711	ns
		S7	0.03	-0.22	0.28	0.796	ns
		S8	0.21	-0.03	0.46	0.089	ns
		S9	-0.09	-0.34	0.15	0.449	ns
		S10	1.01	0.76	1.26	0	***
		S11	0.68	0.43	0.92	0	***
		S12	-0.19	-0.44	0.06	0.126	ns
