# Supplementary material for: Divergent mechanisms governing aboveground biomass in desert plants across a drought gradient
Source: iScience. 2026 Mar 10;29(4):115304. doi: 10.1016/j.isci.2026.115304 (PMC13089035; doi:10.1016/j.isci.2026.115304)
Supplement: Table S7. One-way ANOVA for soil phosphorus (SP) among sampling sites [file mmc7.xlsx]

## Sheet: Sheet1
Supplementary Table 7. One–way ANOVA for SP among sampling sites.
DFn, numerator degrees of freedom; DFd, denominator degrees of freedom; F, F statistic; p, P-value; ges, generalized eta-squared, calculated as SS_between / (SS_between + SS_within). Estimate, difference between group means. conf.low and conf.high, lower and upper bounds of the 95% confidence interval. p.adj, adjusted P-value; p.adj.signif, significance code for the adjusted P-value (ns, p.adj ≥ …
	Variable	DFn	DFd	F	p	p <0.05	ges
	SP	12	52	33.155	4.08e-20	＜0.001	0.884
	group1	group2	Estimate	conf.low	conf.high	p.adj	p.adj.signif
	S1	S2	-3.82	-4.63	-3.01	0	***
		S3	-3.6	-4.41	-2.79	0	***
		S4	0.54	-0.27	1.35	0.186	ns
		S5	-3.7	-4.51	-2.89	0	***
		S6	-3.06	-3.87	-2.25	0	***
		S7	-3.5	-4.31	-2.69	0	***
		S8	-3.28	-4.09	-2.47	0	***
		S9	0.54	-0.27	1.35	0.186	ns
		S10	-3.2	-4.01	-2.39	0	***
		S11	-3.18	-3.99	-2.37	0	***
		S12	-3.04	-3.85	-2.23	0	***
		S13	-2.7	-3.51	-1.89	0	***
	S2	S1	3.82	3.01	4.63	0	***
		S3	0.22	-0.59	1.03	0.587	ns
		S4	4.36	3.55	5.17	0	***
		S5	0.12	-0.69	0.93	0.767	ns
		S6	0.76	-0.05	1.57	0.065	ns
		S7	0.32	-0.49	1.13	0.431	ns
		S8	0.54	-0.27	1.35	0.186	ns
		S9	4.36	3.55	5.17	0	***
		S10	0.62	-0.19	1.43	0.13	ns
		S11	0.64	-0.17	1.45	0.118	ns
		S12	0.78	-0.03	1.59	0.058	ns
		S13	1.12	0.31	1.93	0.008	**
	S3	S1	3.6	2.79	4.41	0	***
		S2	-0.22	-1.03	0.59	0.587	ns
		S4	4.14	3.33	4.95	0	***
		S5	-0.1	-0.91	0.71	0.805	ns
		S6	0.54	-0.27	1.35	0.186	ns
		S7	0.1	-0.71	0.91	0.805	ns
		S8	0.32	-0.49	1.13	0.431	ns
		S9	4.14	3.33	4.95	0	***
		S10	0.4	-0.41	1.21	0.326	ns
		S11	0.42	-0.39	1.23	0.302	ns
		S12	0.56	-0.25	1.37	0.171	ns
		S13	0.9	0.09	1.71	0.03	*
	S4	S1	-0.54	-1.35	0.27	0.186	ns
		S2	-4.36	-5.17	-3.55	0	***
		S3	-4.14	-4.95	-3.33	0	***
		S5	-4.24	-5.05	-3.43	0	***
		S6	-3.6	-4.41	-2.79	0	***
		S7	-4.04	-4.85	-3.23	0	***
		S8	-3.82	-4.63	-3.01	0	***
		S9	0	-0.81	0.81	1	ns
		S10	-3.74	-4.55	-2.93	0	***
		S11	-3.72	-4.53	-2.91	0	***
		S12	-3.58	-4.39	-2.77	0	***
		S13	-3.24	-4.05	-2.43	0	***
	S5	S1	3.7	2.89	4.51	0	***
		S2	-0.12	-0.93	0.69	0.767	ns
		S3	0.1	-0.71	0.91	0.805	ns
		S4	4.24	3.43	5.05	0	***
		S6	0.64	-0.17	1.45	0.118	ns
		S7	0.2	-0.61	1.01	0.622	ns
		S8	0.42	-0.39	1.23	0.302	ns
		S9	4.24	3.43	5.05	0	***
		S10	0.5	-0.31	1.31	0.22	ns
		S11	0.52	-0.29	1.33	0.203	ns
		S12	0.66	-0.15	1.47	0.108	ns
		S13	1	0.19	1.81	0.016	*
	S6	S1	3.06	2.25	3.87	0	***
		S2	-0.76	-1.57	0.05	0.065	ns
		S3	-0.54	-1.35	0.27	0.186	ns
		S4	3.6	2.79	4.41	0	***
		S5	-0.64	-1.45	0.17	0.118	ns
		S7	-0.44	-1.25	0.37	0.28	ns
		S8	-0.22	-1.03	0.59	0.587	ns
		S9	3.6	2.79	4.41	0	***
		S10	-0.14	-0.95	0.67	0.73	ns
		S11	-0.12	-0.93	0.69	0.767	ns
		S12	0.02	-0.79	0.83	0.961	ns
		S13	0.36	-0.45	1.17	0.376	ns
	S7	S1	3.5	2.69	4.31	0	***
		S2	-0.32	-1.13	0.49	0.431	ns
		S3	-0.1	-0.91	0.71	0.805	ns
		S4	4.04	3.23	4.85	0	***
		S5	-0.2	-1.01	0.61	0.622	ns
		S6	0.44	-0.37	1.25	0.28	ns
		S8	0.22	-0.59	1.03	0.587	ns
		S9	4.04	3.23	4.85	0	***
		S10	0.3	-0.51	1.11	0.46	ns
		S11	0.32	-0.49	1.13	0.431	ns
		S12	0.46	-0.35	1.27	0.259	ns
		S13	0.8	-0.01	1.61	0.052	ns
	S8	S1	3.28	2.47	4.09	0	***
		S2	-0.54	-1.35	0.27	0.186	ns
		S3	-0.32	-1.13	0.49	0.431	ns
		S4	3.82	3.01	4.63	0	***
		S5	-0.42	-1.23	0.39	0.302	ns
		S6	0.22	-0.59	1.03	0.587	ns
		S7	-0.22	-1.03	0.59	0.587	ns
		S9	3.82	3.01	4.63	0	***
		S10	0.08	-0.73	0.89	0.843	ns
		S11	0.1	-0.71	0.91	0.805	ns
		S12	0.24	-0.57	1.05	0.554	ns
		S13	0.58	-0.23	1.39	0.156	ns
	S9	S1	-0.54	-1.35	0.27	0.186	ns
		S2	-4.36	-5.17	-3.55	0	***
		S3	-4.14	-4.95	-3.33	0	***
		S4	0	-0.81	0.81	1	ns
		S5	-4.24	-5.05	-3.43	0	***
		S6	-3.6	-4.41	-2.79	0	***
		S7	-4.04	-4.85	-3.23	0	***
		S8	-3.82	-4.63	-3.01	0	***
		S10	-3.74	-4.55	-2.93	0	***
		S11	-3.72	-4.53	-2.91	0	***
		S12	-3.58	-4.39	-2.77	0	***
		S13	-3.24	-4.05	-2.43	0	***
	S10	S1	3.2	2.39	4.01	0	***
		S2	-0.62	-1.43	0.19	0.13	ns
		S3	-0.4	-1.21	0.41	0.326	ns
		S4	3.74	2.93	4.55	0	***
		S5	-0.5	-1.31	0.31	0.22	ns
		S6	0.14	-0.67	0.95	0.73	ns
		S7	-0.3	-1.11	0.51	0.46	ns
		S8	-0.08	-0.89	0.73	0.843	ns
		S9	3.74	2.93	4.55	0	***
		S11	0.02	-0.79	0.83	0.961	ns
		S12	0.16	-0.65	0.97	0.693	ns
		S13	0.5	-0.31	1.31	0.22	ns
	S11	S1	3.18	2.37	3.99	0	***
		S2	-0.64	-1.45	0.17	0.118	ns
		S3	-0.42	-1.23	0.39	0.302	ns
		S4	3.72	2.91	4.53	0	***
		S5	-0.52	-1.33	0.29	0.203	ns
		S6	0.12	-0.69	0.93	0.767	ns
		S7	-0.32	-1.13	0.49	0.431	ns
		S8	-0.1	-0.91	0.71	0.805	ns
		S9	3.72	2.91	4.53	0	***
		S10	-0.02	-0.83	0.79	0.961	ns
		S12	0.14	-0.67	0.95	0.73	ns
		S13	0.48	-0.33	1.29	0.239	ns
	S12	S1	3.04	2.23	3.85	0	***
		S2	-0.78	-1.59	0.03	0.058	ns
		S3	-0.56	-1.37	0.25	0.171	ns
		S4	3.58	2.77	4.39	0	***
		S5	-0.66	-1.47	0.15	0.108	ns
		S6	-0.02	-0.83	0.79	0.961	ns
		S7	-0.46	-1.27	0.35	0.259	ns
		S8	-0.24	-1.05	0.57	0.554	ns
		S9	3.58	2.77	4.39	0	***
		S10	-0.16	-0.97	0.65	0.693	ns
		S11	-0.14	-0.95	0.67	0.73	ns
		S13	0.34	-0.47	1.15	0.403	ns
	S13	S1	2.7	1.89	3.51	0	***
		S2	-1.12	-1.93	-0.31	0.008	**
		S3	-0.9	-1.71	-0.09	0.03	*
		S4	3.24	2.43	4.05	0	***
		S5	-1	-1.81	-0.19	0.016	*
		S6	-0.36	-1.17	0.45	0.376	ns
		S7	-0.8	-1.61	0.01	0.052	ns
		S8	-0.58	-1.39	0.23	0.156	ns
		S9	3.24	2.43	4.05	0	***
		S10	-0.5	-1.31	0.31	0.22	ns
		S11	-0.48	-1.29	0.33	0.239	ns
		S12	-0.34	-1.15	0.47	0.403	ns
