# Supplementary material for: Divergent mechanisms governing aboveground biomass in desert plants across a drought gradient
Source: iScience. 2026 Mar 10;29(4):115304. doi: 10.1016/j.isci.2026.115304 (PMC13089035; doi:10.1016/j.isci.2026.115304)
Supplement: Table S8. One-way ANOVA for phosphorus content (PC) among sampling sites [file mmc8.xlsx]

## Sheet: Sheet1
Supplementary Table 8. One–way ANOVA for PC among sampling sites.
DFn, numerator degrees of freedom; DFd, denominator degrees of freedom; F, F statistic; p, P-value; ges, generalized eta-squared, calculated as SS_between / (SS_between + SS_within). Estimate, difference between group means. conf.low and conf.high, lower and upper bounds of the 95% confidence interval. p.adj, adjusted P-value; p.adj.signif, significance code for the adjusted P-value (ns, p.adj ≥ …
	Variable	DFn	DFd	F	p	p <0.05	ges
	PC	12	52	19.877	2.47e-15	＜0.001	0.821
	group1	group2	Estimate	conf.low	conf.high	p.adj	p.adj.signif
	S1	S2	-0.42	-0.55	-0.28	0	***
		S3	-0.39	-0.52	-0.26	0	***
		S4	0.15	0.02	0.28	0.027	*
		S5	-0.44	-0.57	-0.3	0	***
		S6	-0.27	-0.41	-0.14	0	***
		S7	-0.4	-0.53	-0.27	0	***
		S8	-0.36	-0.49	-0.23	0	***
		S9	0.11	-0.02	0.24	0.094	ns
		S10	-0.23	-0.36	-0.09	0.001	***
		S11	-0.31	-0.44	-0.17	0	***
		S12	-0.39	-0.52	-0.25	0	***
		S13	-0.4	-0.53	-0.27	0	***
	S2	S1	0.42	0.28	0.55	0	***
		S3	0.02	-0.11	0.16	0.716	ns
		S4	0.57	0.43	0.7	0	***
		S5	-0.02	-0.15	0.11	0.762	ns
		S6	0.14	0.01	0.27	0.035	*
		S7	0.02	-0.12	0.15	0.809	ns
		S8	0.06	-0.08	0.19	0.398	ns
		S9	0.53	0.4	0.66	0	***
		S10	0.19	0.06	0.32	0.006	**
		S11	0.11	-0.02	0.24	0.1	ns
		S12	0.03	-0.1	0.16	0.65	ns
		S13	0.02	-0.11	0.15	0.785	ns
	S3	S1	0.39	0.26	0.52	0	***
		S2	-0.02	-0.16	0.11	0.716	ns
		S4	0.54	0.41	0.67	0	***
		S5	-0.04	-0.18	0.09	0.506	ns
		S6	0.12	-0.01	0.25	0.078	ns
		S7	-0.01	-0.14	0.12	0.904	ns
		S8	0.03	-0.1	0.16	0.628	ns
		S9	0.5	0.37	0.64	0	***
		S10	0.17	0.03	0.3	0.015	*
		S11	0.09	-0.05	0.22	0.196	ns
		S12	0.01	-0.13	0.14	0.928	ns
		S13	-0.01	-0.14	0.13	0.928	ns
	S4	S1	-0.15	-0.28	-0.02	0.027	*
		S2	-0.57	-0.7	-0.43	0	***
		S3	-0.54	-0.67	-0.41	0	***
		S5	-0.59	-0.72	-0.45	0	***
		S6	-0.42	-0.56	-0.29	0	***
		S7	-0.55	-0.68	-0.42	0	***
		S8	-0.51	-0.64	-0.38	0	***
		S9	-0.04	-0.17	0.09	0.565	ns
		S10	-0.38	-0.51	-0.24	0	***
		S11	-0.46	-0.59	-0.32	0	***
		S12	-0.54	-0.67	-0.4	0	***
		S13	-0.55	-0.68	-0.42	0	***
	S5	S1	0.44	0.3	0.57	0	***
		S2	0.02	-0.11	0.15	0.762	ns
		S3	0.04	-0.09	0.18	0.506	ns
		S4	0.59	0.45	0.72	0	***
		S6	0.16	0.03	0.29	0.017	*
		S7	0.04	-0.1	0.17	0.586	ns
		S8	0.08	-0.06	0.21	0.253	ns
		S9	0.55	0.42	0.68	0	***
		S10	0.21	0.08	0.34	0.002	***
		S11	0.13	0	0.26	0.053	ns
		S12	0.05	-0.08	0.18	0.45	ns
		S13	0.04	-0.09	0.17	0.565	ns
	S6	S1	0.27	0.14	0.41	0	***
		S2	-0.14	-0.27	-0.01	0.035	*
		S3	-0.12	-0.25	0.01	0.078	ns
		S4	0.42	0.29	0.56	0	***
		S5	-0.16	-0.29	-0.03	0.017	*
		S7	-0.13	-0.26	0.01	0.061	ns
		S8	-0.09	-0.22	0.05	0.196	ns
		S9	0.39	0.25	0.52	0	***
		S10	0.05	-0.08	0.18	0.468	ns
		S11	-0.03	-0.16	0.1	0.628	ns
		S12	-0.11	-0.24	0.02	0.094	ns
		S13	-0.12	-0.26	0.01	0.065	ns
	S7	S1	0.4	0.27	0.53	0	***
		S2	-0.02	-0.15	0.12	0.809	ns
		S3	0.01	-0.12	0.14	0.904	ns
		S4	0.55	0.42	0.68	0	***
		S5	-0.04	-0.17	0.1	0.586	ns
		S6	0.13	-0.01	0.26	0.061	ns
		S8	0.04	-0.09	0.17	0.545	ns
		S9	0.51	0.38	0.64	0	***
		S10	0.17	0.04	0.31	0.011	*
		S11	0.09	-0.04	0.23	0.158	ns
		S12	0.01	-0.12	0.15	0.832	ns
		S13	0	-0.13	0.13	0.976	ns
	S8	S1	0.36	0.23	0.49	0	***
		S2	-0.06	-0.19	0.08	0.398	ns
		S3	-0.03	-0.16	0.1	0.628	ns
		S4	0.51	0.38	0.64	0	***
		S5	-0.08	-0.21	0.06	0.253	ns
		S6	0.09	-0.05	0.22	0.196	ns
		S7	-0.04	-0.17	0.09	0.545	ns
		S9	0.47	0.34	0.6	0	***
		S10	0.13	0	0.27	0.046	*
		S11	0.05	-0.08	0.19	0.415	ns
		S12	-0.03	-0.16	0.11	0.694	ns
		S13	-0.04	-0.17	0.09	0.565	ns
	S9	S1	-0.11	-0.24	0.02	0.094	ns
		S2	-0.53	-0.66	-0.4	0	***
		S3	-0.5	-0.64	-0.37	0	***
		S4	0.04	-0.09	0.17	0.565	ns
		S5	-0.55	-0.68	-0.42	0	***
		S6	-0.39	-0.52	-0.25	0	***
		S7	-0.51	-0.64	-0.38	0	***
		S8	-0.47	-0.6	-0.34	0	***
		S10	-0.34	-0.47	-0.21	0	***
		S11	-0.42	-0.55	-0.29	0	***
		S12	-0.5	-0.63	-0.37	0	***
		S13	-0.51	-0.64	-0.38	0	***
	S10	S1	0.23	0.09	0.36	0.001	***
		S2	-0.19	-0.32	-0.06	0.006	**
		S3	-0.17	-0.3	-0.03	0.015	*
		S4	0.38	0.24	0.51	0	***
		S5	-0.21	-0.34	-0.08	0.002	***
		S6	-0.05	-0.18	0.08	0.468	ns
		S7	-0.17	-0.31	-0.04	0.011	*
		S8	-0.13	-0.27	0	0.046	*
		S9	0.34	0.21	0.47	0	***
		S11	-0.08	-0.21	0.05	0.229	ns
		S12	-0.16	-0.29	-0.03	0.018	*
		S13	-0.17	-0.3	-0.04	0.012	*
	S11	S1	0.31	0.17	0.44	0	***
		S2	-0.11	-0.24	0.02	0.1	ns
		S3	-0.09	-0.22	0.05	0.196	ns
		S4	0.46	0.32	0.59	0	***
		S5	-0.13	-0.26	0	0.053	ns
		S6	0.03	-0.1	0.16	0.628	ns
		S7	-0.09	-0.23	0.04	0.158	ns
		S8	-0.05	-0.19	0.08	0.415	ns
		S9	0.42	0.29	0.55	0	***
		S10	0.08	-0.05	0.21	0.229	ns
		S12	-0.08	-0.21	0.05	0.229	ns
		S13	-0.09	-0.22	0.04	0.167	ns
	S12	S1	0.39	0.25	0.52	0	***
		S2	-0.03	-0.16	0.1	0.65	ns
		S3	-0.01	-0.14	0.13	0.928	ns
		S4	0.54	0.4	0.67	0	***
		S5	-0.05	-0.18	0.08	0.45	ns
		S6	0.11	-0.02	0.24	0.094	ns
		S7	-0.01	-0.15	0.12	0.832	ns
		S8	0.03	-0.11	0.16	0.694	ns
		S9	0.5	0.37	0.63	0	***
		S10	0.16	0.03	0.29	0.018	*
		S11	0.08	-0.05	0.21	0.229	ns
		S13	-0.01	-0.14	0.12	0.856	ns
	S13	S1	0.4	0.27	0.53	0	***
		S2	-0.02	-0.15	0.11	0.785	ns
		S3	0.01	-0.13	0.14	0.928	ns
		S4	0.55	0.42	0.68	0	***
		S5	-0.04	-0.17	0.09	0.565	ns
		S6	0.12	-0.01	0.26	0.065	ns
		S7	0	-0.13	0.13	0.976	ns
		S8	0.04	-0.09	0.17	0.565	ns
		S9	0.51	0.38	0.64	0	***
		S10	0.17	0.04	0.3	0.012	*
		S11	0.09	-0.04	0.22	0.167	ns
		S12	0.01	-0.12	0.14	0.856	ns
