# Supplementary material for: Divergent mechanisms governing aboveground biomass in desert plants across a drought gradient
Source: iScience. 2026 Mar 10;29(4):115304. doi: 10.1016/j.isci.2026.115304 (PMC13089035; doi:10.1016/j.isci.2026.115304)
Supplement: Table S9. One-way ANOVA for species richness among sampling sites [file mmc9.xlsx]

## Sheet: Sheet1
Supplementary Table 9. One–way ANOVA for Species richness among sampling sites.
DFn, numerator degrees of freedom; DFd, denominator degrees of freedom; F, F statistic; p, P-value; ges, generalized eta-squared, calculated as SS_between / (SS_between + SS_within). Estimate, difference between group means. conf.low and conf.high, lower and upper bounds of the 95% confidence interval. p.adj, adjusted P-value; p.adj.signif, significance code for the adjusted P-value (ns, p.adj ≥ …
	Variable	DFn	DFd	F	p	p <0.05	ges
	Species richness	12	52	5.008	1.9e-05	＜0.001	0.536
	group1	group2	Estimate	conf.low	conf.high	p.adj	p.adj.signif
	S1	S2	175.6	71.85	279.35	0.001	***
		S3	207.4	103.65	311.15	0	***
		S4	208.6	104.85	312.35	0	***
		S5	207.2	103.45	310.95	0	***
		S6	-21.6	-125.35	82.15	0.678	ns
		S7	187.8	84.05	291.55	0.001	***
		S8	208.6	104.85	312.35	0	***
		S9	172.8	69.05	276.55	0.002	***
		S10	228.8	125.05	332.55	0	***
		S11	228.4	124.65	332.15	0	***
		S12	131.8	28.05	235.55	0.014	*
		S13	197.2	93.45	300.95	0	***
	S2	S1	-175.6	-279.35	-71.85	0.001	***
		S3	31.8	-71.95	135.55	0.541	ns
		S4	33	-70.75	136.75	0.526	ns
		S5	31.6	-72.15	135.35	0.544	ns
		S6	-197.2	-300.95	-93.45	0	***
		S7	12.2	-91.55	115.95	0.814	ns
		S8	33	-70.75	136.75	0.526	ns
		S9	-2.8	-106.55	100.95	0.957	ns
		S10	53.2	-50.55	156.95	0.308	ns
		S11	52.8	-50.95	156.55	0.312	ns
		S12	-43.8	-147.55	59.95	0.401	ns
		S13	21.6	-82.15	125.35	0.678	ns
	S3	S1	-207.4	-311.15	-103.65	0	***
		S2	-31.8	-135.55	71.95	0.541	ns
		S4	1.2	-102.55	104.95	0.982	ns
		S5	-0.2	-103.95	103.55	0.997	ns
		S6	-229	-332.75	-125.25	0	***
		S7	-19.6	-123.35	84.15	0.706	ns
		S8	1.2	-102.55	104.95	0.982	ns
		S9	-34.6	-138.35	69.15	0.506	ns
		S10	21.4	-82.35	125.15	0.681	ns
		S11	21	-82.75	124.75	0.686	ns
		S12	-75.6	-179.35	28.15	0.15	ns
		S13	-10.2	-113.95	93.55	0.844	ns
	S4	S1	-208.6	-312.35	-104.85	0	***
		S2	-33	-136.75	70.75	0.526	ns
		S3	-1.2	-104.95	102.55	0.982	ns
		S5	-1.4	-105.15	102.35	0.979	ns
		S6	-230.2	-333.95	-126.45	0	***
		S7	-20.8	-124.55	82.95	0.689	ns
		S8	0	-103.75	103.75	1	ns
		S9	-35.8	-139.55	67.95	0.492	ns
		S10	20.2	-83.55	123.95	0.698	ns
		S11	19.8	-83.95	123.55	0.703	ns
		S12	-76.8	-180.55	26.95	0.143	ns
		S13	-11.4	-115.15	92.35	0.826	ns
	S5	S1	-207.2	-310.95	-103.45	0	***
		S2	-31.6	-135.35	72.15	0.544	ns
		S3	0.2	-103.55	103.95	0.997	ns
		S4	1.4	-102.35	105.15	0.979	ns
		S6	-228.8	-332.55	-125.05	0	***
		S7	-19.4	-123.15	84.35	0.709	ns
		S8	1.4	-102.35	105.15	0.979	ns
		S9	-34.4	-138.15	69.35	0.509	ns
		S10	21.6	-82.15	125.35	0.678	ns
		S11	21.2	-82.55	124.95	0.683	ns
		S12	-75.4	-179.15	28.35	0.151	ns
		S13	-10	-113.75	93.75	0.847	ns
	S6	S1	21.6	-82.15	125.35	0.678	ns
		S2	197.2	93.45	300.95	0	***
		S3	229	125.25	332.75	0	***
		S4	230.2	126.45	333.95	0	***
		S5	228.8	125.05	332.55	0	***
		S7	209.4	105.65	313.15	0	***
		S8	230.2	126.45	333.95	0	***
		S9	194.4	90.65	298.15	0	***
		S10	250.4	146.65	354.15	0	***
		S11	250	146.25	353.75	0	***
		S12	153.4	49.65	257.15	0.005	***
		S13	218.8	115.05	322.55	0	***
	S7	S1	-187.8	-291.55	-84.05	0.001	***
		S2	-12.2	-115.95	91.55	0.814	ns
		S3	19.6	-84.15	123.35	0.706	ns
		S4	20.8	-82.95	124.55	0.689	ns
		S5	19.4	-84.35	123.15	0.709	ns
		S6	-209.4	-313.15	-105.65	0	***
		S8	20.8	-82.95	124.55	0.689	ns
		S9	-15	-118.75	88.75	0.773	ns
		S10	41	-62.75	144.75	0.431	ns
		S11	40.6	-63.15	144.35	0.436	ns
		S12	-56	-159.75	47.75	0.284	ns
		S13	9.4	-94.35	113.15	0.856	ns
	S8	S1	-208.6	-312.35	-104.85	0	***
		S2	-33	-136.75	70.75	0.526	ns
		S3	-1.2	-104.95	102.55	0.982	ns
		S4	0	-103.75	103.75	1	ns
		S5	-1.4	-105.15	102.35	0.979	ns
		S6	-230.2	-333.95	-126.45	0	***
		S7	-20.8	-124.55	82.95	0.689	ns
		S9	-35.8	-139.55	67.95	0.492	ns
		S10	20.2	-83.55	123.95	0.698	ns
		S11	19.8	-83.95	123.55	0.703	ns
		S12	-76.8	-180.55	26.95	0.143	ns
		S13	-11.4	-115.15	92.35	0.826	ns
	S9	S1	-172.8	-276.55	-69.05	0.002	***
		S2	2.8	-100.95	106.55	0.957	ns
		S3	34.6	-69.15	138.35	0.506	ns
		S4	35.8	-67.95	139.55	0.492	ns
		S5	34.4	-69.35	138.15	0.509	ns
		S6	-194.4	-298.15	-90.65	0	***
		S7	15	-88.75	118.75	0.773	ns
		S8	35.8	-67.95	139.55	0.492	ns
		S10	56	-47.75	159.75	0.284	ns
		S11	55.6	-48.15	159.35	0.287	ns
		S12	-41	-144.75	62.75	0.431	ns
		S13	24.4	-79.35	128.15	0.639	ns
	S10	S1	-228.8	-332.55	-125.05	0	***
		S2	-53.2	-156.95	50.55	0.308	ns
		S3	-21.4	-125.15	82.35	0.681	ns
		S4	-20.2	-123.95	83.55	0.698	ns
		S5	-21.6	-125.35	82.15	0.678	ns
		S6	-250.4	-354.15	-146.65	0	***
		S7	-41	-144.75	62.75	0.431	ns
		S8	-20.2	-123.95	83.55	0.698	ns
		S9	-56	-159.75	47.75	0.284	ns
		S11	-0.4	-104.15	103.35	0.994	ns
		S12	-97	-200.75	6.75	0.066	ns
		S13	-31.6	-135.35	72.15	0.544	ns
	S11	S1	-228.4	-332.15	-124.65	0	***
		S2	-52.8	-156.55	50.95	0.312	ns
		S3	-21	-124.75	82.75	0.686	ns
		S4	-19.8	-123.55	83.95	0.703	ns
		S5	-21.2	-124.95	82.55	0.683	ns
		S6	-250	-353.75	-146.25	0	***
		S7	-40.6	-144.35	63.15	0.436	ns
		S8	-19.8	-123.55	83.95	0.703	ns
		S9	-55.6	-159.35	48.15	0.287	ns
		S10	0.4	-103.35	104.15	0.994	ns
		S12	-96.6	-200.35	7.15	0.067	ns
		S13	-31.2	-134.95	72.55	0.549	ns
	S12	S1	-131.8	-235.55	-28.05	0.014	*
		S2	43.8	-59.95	147.55	0.401	ns
		S3	75.6	-28.15	179.35	0.15	ns
		S4	76.8	-26.95	180.55	0.143	ns
		S5	75.4	-28.35	179.15	0.151	ns
		S6	-153.4	-257.15	-49.65	0.005	***
		S7	56	-47.75	159.75	0.284	ns
		S8	76.8	-26.95	180.55	0.143	ns
		S9	41	-62.75	144.75	0.431	ns
		S10	97	-6.75	200.75	0.066	ns
		S11	96.6	-7.15	200.35	0.067	ns
		S13	65.4	-38.35	169.15	0.212	ns
	S13	S1	-197.2	-300.95	-93.45	0	***
		S2	-21.6	-125.35	82.15	0.678	ns
		S3	10.2	-93.55	113.95	0.844	ns
		S4	11.4	-92.35	115.15	0.826	ns
		S5	10	-93.75	113.75	0.847	ns
		S6	-218.8	-322.55	-115.05	0	***
		S7	-9.4	-113.15	94.35	0.856	ns
		S8	11.4	-92.35	115.15	0.826	ns
		S9	-24.4	-128.15	79.35	0.639	ns
		S10	31.6	-72.15	135.35	0.544	ns
		S11	31.2	-72.55	134.95	0.549	ns
		S12	-65.4	-169.15	38.35	0.212	ns
