# Supplementary material for: Divergent mechanisms governing aboveground biomass in desert plants across a drought gradient
Source: iScience. 2026 Mar 10;29(4):115304. doi: 10.1016/j.isci.2026.115304 (PMC13089035; doi:10.1016/j.isci.2026.115304)
Supplement: Table S10. One-way ANOVA for Shannon-Wiener diversity index among sampling sites [file mmc10.xlsx]

## Sheet: Sheet1
Supplementary Table 10. One–way ANOVA for Shannon among sampling sites.
DFn, numerator degrees of freedom; DFd, denominator degrees of freedom; F, F statistic; p, P-value; ges, generalized eta-squared, calculated as SS_between / (SS_between + SS_within). Estimate, difference between group means. conf.low and conf.high, lower and upper bounds of the 95% confidence interval. p.adj, adjusted P-value; p.adj.signif, significance code for the adjusted P-value (ns, p.adj ≥ …
	Variable	DFn	DFd	F	p	p <0.05	ges
	Shannon	12	52	13.404	5.43e-12	＜0.001	0.756
	group1	group2	Estimate	conf.low	conf.high	p.adj	p.adj.signif
	S1	S2	-0.12	-0.44	0.2	0.461	ns
		S3	0.55	0.23	0.87	0.001	***
		S4	1.22	0.9	1.54	0	***
		S5	0.68	0.35	1	0	***
		S6	0.42	0.09	0.74	0.012	*
		S7	-0.02	-0.34	0.3	0.905	ns
		S8	-0.12	-0.44	0.2	0.459	ns
		S9	0.64	0.32	0.96	0	***
		S10	0.52	0.19	0.84	0.002	***
		S11	0.96	0.63	1.28	0	***
		S12	0.4	0.08	0.72	0.016	*
		S13	0.66	0.34	0.99	0	***
	S2	S1	0.12	-0.2	0.44	0.461	ns
		S3	0.67	0.35	0.99	0	***
		S4	1.34	1.02	1.66	0	***
		S5	0.79	0.47	1.12	0	***
		S6	0.53	0.21	0.86	0.002	***
		S7	0.1	-0.22	0.42	0.536	ns
		S8	0	-0.32	0.32	0.998	ns
		S9	0.76	0.44	1.08	0	***
		S10	0.64	0.31	0.96	0	***
		S11	1.08	0.75	1.4	0	***
		S12	0.52	0.2	0.84	0.002	***
		S13	0.78	0.46	1.11	0	***
	S3	S1	-0.55	-0.87	-0.23	0.001	***
		S2	-0.67	-0.99	-0.35	0	***
		S4	0.67	0.35	0.99	0	***
		S5	0.12	-0.2	0.45	0.441	ns
		S6	-0.14	-0.46	0.19	0.4	ns
		S7	-0.57	-0.89	-0.25	0.001	***
		S8	-0.67	-0.99	-0.35	0	***
		S9	0.09	-0.24	0.41	0.591	ns
		S10	-0.04	-0.36	0.29	0.828	ns
		S11	0.4	0.08	0.73	0.015	*
		S12	-0.15	-0.48	0.17	0.343	ns
		S13	0.11	-0.21	0.44	0.484	ns
	S4	S1	-1.22	-1.54	-0.9	0	***
		S2	-1.34	-1.66	-1.02	0	***
		S3	-0.67	-0.99	-0.35	0	***
		S5	-0.54	-0.87	-0.22	0.001	***
		S6	-0.8	-1.13	-0.48	0	***
		S7	-1.24	-1.56	-0.92	0	***
		S8	-1.34	-1.66	-1.02	0	***
		S9	-0.58	-0.9	-0.26	0.001	***
		S10	-0.7	-1.02	-0.38	0	***
		S11	-0.26	-0.59	0.06	0.107	ns
		S12	-0.82	-1.14	-0.5	0	***
		S13	-0.55	-0.88	-0.23	0.001	***
	S5	S1	-0.68	-1	-0.35	0	***
		S2	-0.79	-1.12	-0.47	0	***
		S3	-0.12	-0.45	0.2	0.441	ns
		S4	0.54	0.22	0.87	0.001	***
		S6	-0.26	-0.58	0.06	0.11	ns
		S7	-0.7	-1.02	-0.37	0	***
		S8	-0.8	-1.12	-0.47	0	***
		S9	-0.04	-0.36	0.28	0.814	ns
		S10	-0.16	-0.48	0.16	0.324	ns
		S11	0.28	-0.04	0.6	0.087	ns
		S12	-0.28	-0.6	0.04	0.089	ns
		S13	-0.01	-0.33	0.31	0.943	ns
	S6	S1	-0.42	-0.74	-0.09	0.012	*
		S2	-0.53	-0.86	-0.21	0.002	***
		S3	0.14	-0.19	0.46	0.4	ns
		S4	0.8	0.48	1.13	0	***
		S5	0.26	-0.06	0.58	0.11	ns
		S7	-0.43	-0.76	-0.11	0.009	**
		S8	-0.53	-0.86	-0.21	0.002	***
		S9	0.22	-0.1	0.54	0.171	ns
		S10	0.1	-0.22	0.42	0.532	ns
		S11	0.54	0.22	0.86	0.001	***
		S12	-0.02	-0.34	0.3	0.914	ns
		S13	0.25	-0.07	0.57	0.126	ns
	S7	S1	0.02	-0.3	0.34	0.905	ns
		S2	-0.1	-0.42	0.22	0.536	ns
		S3	0.57	0.25	0.89	0.001	***
		S4	1.24	0.92	1.56	0	***
		S5	0.7	0.37	1.02	0	***
		S6	0.43	0.11	0.76	0.009	**
		S8	-0.1	-0.42	0.22	0.534	ns
		S9	0.66	0.34	0.98	0	***
		S10	0.54	0.21	0.86	0.002	***
		S11	0.98	0.65	1.3	0	***
		S12	0.42	0.1	0.74	0.012	*
		S13	0.68	0.36	1.01	0	***
	S8	S1	0.12	-0.2	0.44	0.459	ns
		S2	0	-0.32	0.32	0.998	ns
		S3	0.67	0.35	0.99	0	***
		S4	1.34	1.02	1.66	0	***
		S5	0.8	0.47	1.12	0	***
		S6	0.53	0.21	0.86	0.002	***
		S7	0.1	-0.22	0.42	0.534	ns
		S9	0.76	0.44	1.08	0	***
		S10	0.64	0.31	0.96	0	***
		S11	1.08	0.75	1.4	0	***
		S12	0.52	0.2	0.84	0.002	***
		S13	0.78	0.46	1.11	0	***
	S9	S1	-0.64	-0.96	-0.32	0	***
		S2	-0.76	-1.08	-0.44	0	***
		S3	-0.09	-0.41	0.24	0.591	ns
		S4	0.58	0.26	0.9	0.001	***
		S5	0.04	-0.28	0.36	0.814	ns
		S6	-0.22	-0.54	0.1	0.171	ns
		S7	-0.66	-0.98	-0.34	0	***
		S8	-0.76	-1.08	-0.44	0	***
		S10	-0.12	-0.44	0.2	0.451	ns
		S11	0.32	0	0.64	0.053	ns
		S12	-0.24	-0.56	0.08	0.14	ns
		S13	0.03	-0.3	0.35	0.87	ns
	S10	S1	-0.52	-0.84	-0.19	0.002	***
		S2	-0.64	-0.96	-0.31	0	***
		S3	0.04	-0.29	0.36	0.828	ns
		S4	0.7	0.38	1.02	0	***
		S5	0.16	-0.16	0.48	0.324	ns
		S6	-0.1	-0.42	0.22	0.532	ns
		S7	-0.54	-0.86	-0.21	0.002	***
		S8	-0.64	-0.96	-0.31	0	***
		S9	0.12	-0.2	0.44	0.451	ns
		S11	0.44	0.12	0.76	0.008	**
		S12	-0.12	-0.44	0.2	0.464	ns
		S13	0.15	-0.17	0.47	0.36	ns
	S11	S1	-0.96	-1.28	-0.63	0	***
		S2	-1.08	-1.4	-0.75	0	***
		S3	-0.4	-0.73	-0.08	0.015	*
		S4	0.26	-0.06	0.59	0.107	ns
		S5	-0.28	-0.6	0.04	0.087	ns
		S6	-0.54	-0.86	-0.22	0.001	***
		S7	-0.98	-1.3	-0.65	0	***
		S8	-1.08	-1.4	-0.75	0	***
		S9	-0.32	-0.64	0	0.053	ns
		S10	-0.44	-0.76	-0.12	0.008	**
		S12	-0.56	-0.88	-0.24	0.001	***
		S13	-0.29	-0.61	0.03	0.075	ns
	S12	S1	-0.4	-0.72	-0.08	0.016	*
		S2	-0.52	-0.84	-0.2	0.002	***
		S3	0.15	-0.17	0.48	0.343	ns
		S4	0.82	0.5	1.14	0	***
		S5	0.28	-0.04	0.6	0.089	ns
		S6	0.02	-0.3	0.34	0.914	ns
		S7	-0.42	-0.74	-0.1	0.012	*
		S8	-0.52	-0.84	-0.2	0.002	***
		S9	0.24	-0.08	0.56	0.14	ns
		S10	0.12	-0.2	0.44	0.464	ns
		S11	0.56	0.24	0.88	0.001	***
		S13	0.27	-0.06	0.59	0.103	ns
	S13	S1	-0.66	-0.99	-0.34	0	***
		S2	-0.78	-1.11	-0.46	0	***
		S3	-0.11	-0.44	0.21	0.484	ns
		S4	0.55	0.23	0.88	0.001	***
		S5	0.01	-0.31	0.33	0.943	ns
		S6	-0.25	-0.57	0.07	0.126	ns
		S7	-0.68	-1.01	-0.36	0	***
		S8	-0.78	-1.11	-0.46	0	***
		S9	-0.03	-0.35	0.3	0.87	ns
		S10	-0.15	-0.47	0.17	0.36	ns
		S11	0.29	-0.03	0.61	0.075	ns
		S12	-0.27	-0.59	0.06	0.103	ns
