# Supplementary material for: Divergent mechanisms governing aboveground biomass in desert plants across a drought gradient
Source: iScience. 2026 Mar 10;29(4):115304. doi: 10.1016/j.isci.2026.115304 (PMC13089035; doi:10.1016/j.isci.2026.115304)
Supplement: Table S11. One-way ANOVA for Simpson diversity index among sampling sites [file mmc11.xlsx]

## Sheet: Sheet1
Supplementary Table 11. One–way ANOVA for Simpson among sampling sites.
DFn, numerator degrees of freedom; DFd, denominator degrees of freedom; F, F statistic; p, P-value; ges, generalized eta-squared, calculated as SS_between / (SS_between + SS_within). Estimate, difference between group means. conf.low and conf.high, lower and upper bounds of the 95% confidence interval. p.adj, adjusted P-value; p.adj.signif, significance code for the adjusted P-value (ns, p.adj ≥ …
	Variable	DFn	DFd	F	p	p <0.05	ges
	Simpson	12	52	9.281	3.24e-09	＜0.001	0.681
	group1	group2	Estimate	conf.low	conf.high	p.adj	p.adj.signif
	S1	S2	-0.08	-0.27	0.11	0.405	ns
		S3	0.24	0.05	0.43	0.015	*
		S4	0.6	0.4	0.79	0	***
		S5	0.25	0.06	0.44	0.012	*
		S6	0.17	-0.03	0.36	0.087	ns
		S7	-0.09	-0.28	0.1	0.363	ns
		S8	-0.09	-0.28	0.1	0.336	ns
		S9	0.24	0.05	0.44	0.013	*
		S10	0.23	0.03	0.42	0.022	*
		S11	0.43	0.24	0.62	0	***
		S12	0.16	-0.03	0.35	0.098	ns
		S13	0.28	0.09	0.47	0.005	***
	S2	S1	0.08	-0.11	0.27	0.405	ns
		S3	0.32	0.13	0.51	0.002	***
		S4	0.68	0.48	0.87	0	***
		S5	0.33	0.14	0.52	0.001	***
		S6	0.25	0.05	0.44	0.013	*
		S7	-0.01	-0.2	0.18	0.938	ns
		S8	-0.01	-0.2	0.18	0.896	ns
		S9	0.32	0.13	0.52	0.001	***
		S10	0.31	0.11	0.5	0.002	***
		S11	0.51	0.32	0.7	0	***
		S12	0.24	0.05	0.43	0.015	*
		S13	0.36	0.17	0.55	0	***
	S3	S1	-0.24	-0.43	-0.05	0.015	*
		S2	-0.32	-0.51	-0.13	0.002	***
		S4	0.36	0.17	0.55	0	***
		S5	0.01	-0.18	0.2	0.92	ns
		S6	-0.07	-0.26	0.12	0.447	ns
		S7	-0.33	-0.52	-0.14	0.001	***
		S8	-0.33	-0.52	-0.14	0.001	***
		S9	0.01	-0.18	0.2	0.949	ns
		S10	-0.01	-0.2	0.18	0.886	ns
		S11	0.19	0	0.38	0.054	ns
		S12	-0.08	-0.27	0.11	0.415	ns
		S13	0.04	-0.15	0.23	0.659	ns
	S4	S1	-0.6	-0.79	-0.4	0	***
		S2	-0.68	-0.87	-0.48	0	***
		S3	-0.36	-0.55	-0.17	0	***
		S5	-0.35	-0.54	-0.16	0.001	***
		S6	-0.43	-0.62	-0.24	0	***
		S7	-0.68	-0.87	-0.49	0	***
		S8	-0.69	-0.88	-0.5	0	***
		S9	-0.35	-0.54	-0.16	0.001	***
		S10	-0.37	-0.56	-0.18	0	***
		S11	-0.17	-0.36	0.02	0.08	*
		S12	-0.44	-0.63	-0.24	0	***
		S13	-0.31	-0.51	-0.12	0.002	***
	S5	S1	-0.25	-0.44	-0.06	0.012	*
		S2	-0.33	-0.52	-0.14	0.001	***
		S3	-0.01	-0.2	0.18	0.92	ns
		S4	0.35	0.16	0.54	0.001	***
		S6	-0.08	-0.27	0.11	0.389	ns
		S7	-0.34	-0.53	-0.14	0.001	***
		S8	-0.34	-0.53	-0.15	0.001	***
		S9	0	-0.19	0.19	0.971	ns
		S10	-0.02	-0.21	0.17	0.808	ns
		S11	0.18	-0.01	0.37	0.068	ns
		S12	-0.09	-0.28	0.1	0.36	ns
		S13	0.03	-0.16	0.22	0.733	ns
	S6	S1	-0.17	-0.36	0.03	0.087	ns
		S2	-0.25	-0.44	-0.05	0.013	*
		S3	0.07	-0.12	0.26	0.447	ns
		S4	0.43	0.24	0.62	0	***
		S5	0.08	-0.11	0.27	0.389	ns
		S7	-0.25	-0.44	-0.06	0.01	*
		S8	-0.26	-0.45	-0.07	0.009	**
		S9	0.08	-0.11	0.27	0.41	ns
		S10	0.06	-0.13	0.25	0.536	ns
		S11	0.26	0.07	0.45	0.009	**
		S12	-0.01	-0.2	0.19	0.957	ns
		S13	0.12	-0.08	0.31	0.231	ns
	S7	S1	0.09	-0.1	0.28	0.363	ns
		S2	0.01	-0.18	0.2	0.938	ns
		S3	0.33	0.14	0.52	0.001	***
		S4	0.68	0.49	0.87	0	***
		S5	0.34	0.14	0.53	0.001	***
		S6	0.25	0.06	0.44	0.01	*
		S8	-0.01	-0.2	0.19	0.958	ns
		S9	0.33	0.14	0.52	0.001	***
		S10	0.31	0.12	0.5	0.002	***
		S11	0.51	0.32	0.7	0	***
		S12	0.25	0.06	0.44	0.012	*
		S13	0.37	0.18	0.56	0	***
	S8	S1	0.09	-0.1	0.28	0.336	ns
		S2	0.01	-0.18	0.2	0.896	ns
		S3	0.33	0.14	0.52	0.001	***
		S4	0.69	0.5	0.88	0	***
		S5	0.34	0.15	0.53	0.001	***
		S6	0.26	0.07	0.45	0.009	**
		S7	0.01	-0.19	0.2	0.958	ns
		S9	0.34	0.15	0.53	0.001	***
		S10	0.32	0.13	0.51	0.002	***
		S11	0.52	0.33	0.71	0	***
		S12	0.25	0.06	0.44	0.01	*
		S13	0.37	0.18	0.56	0	***
	S9	S1	-0.24	-0.44	-0.05	0.013	*
		S2	-0.32	-0.52	-0.13	0.001	***
		S3	-0.01	-0.2	0.18	0.949	ns
		S4	0.35	0.16	0.54	0.001	***
		S5	0	-0.19	0.19	0.971	ns
		S6	-0.08	-0.27	0.11	0.41	ns
		S7	-0.33	-0.52	-0.14	0.001	***
		S8	-0.34	-0.53	-0.15	0.001	***
		S10	-0.02	-0.21	0.17	0.836	ns
		S11	0.18	-0.01	0.37	0.062	ns
		S12	-0.08	-0.28	0.11	0.38	ns
		S13	0.04	-0.15	0.23	0.705	ns
	S10	S1	-0.23	-0.42	-0.03	0.022	*
		S2	-0.31	-0.5	-0.11	0.002	***
		S3	0.01	-0.18	0.2	0.886	ns
		S4	0.37	0.18	0.56	0	***
		S5	0.02	-0.17	0.21	0.808	ns
		S6	-0.06	-0.25	0.13	0.536	ns
		S7	-0.31	-0.5	-0.12	0.002	***
		S8	-0.32	-0.51	-0.13	0.002	***
		S9	0.02	-0.17	0.21	0.836	ns
		S11	0.2	0.01	0.39	0.04	*
		S12	-0.06	-0.26	0.13	0.501	ns
		S13	0.06	-0.14	0.25	0.559	ns
	S11	S1	-0.43	-0.62	-0.24	0	***
		S2	-0.51	-0.7	-0.32	0	***
		S3	-0.19	-0.38	0	0.054	ns
		S4	0.17	-0.02	0.36	0.08	ns
		S5	-0.18	-0.37	0.01	0.068	ns
		S6	-0.26	-0.45	-0.07	0.009	**
		S7	-0.51	-0.7	-0.32	0	***
		S8	-0.52	-0.71	-0.33	0	***
		S9	-0.18	-0.37	0.01	0.062	ns
		S10	-0.2	-0.39	-0.01	0.04	*
		S12	-0.27	-0.46	-0.07	0.007	**
		S13	-0.14	-0.34	0.05	0.134	ns
	S12	S1	-0.16	-0.35	0.03	0.098	ns
		S2	-0.24	-0.43	-0.05	0.015	*
		S3	0.08	-0.11	0.27	0.415	ns
		S4	0.44	0.24	0.63	0	***
		S5	0.09	-0.1	0.28	0.36	ns
		S6	0.01	-0.19	0.2	0.957	ns
		S7	-0.25	-0.44	-0.06	0.012	*
		S8	-0.25	-0.44	-0.06	0.01	*
		S9	0.08	-0.11	0.28	0.38	ns
		S10	0.06	-0.13	0.26	0.501	ns
		S11	0.27	0.07	0.46	0.007	**
		S13	0.12	-0.07	0.31	0.211	ns
	S13	S1	-0.28	-0.47	-0.09	0.005	***
		S2	-0.36	-0.55	-0.17	0	***
		S3	-0.04	-0.23	0.15	0.659	ns
		S4	0.31	0.12	0.51	0.002	***
		S5	-0.03	-0.22	0.16	0.733	ns
		S6	-0.12	-0.31	0.08	0.231	ns
		S7	-0.37	-0.56	-0.18	0	***
		S8	-0.37	-0.56	-0.18	0	***
		S9	-0.04	-0.23	0.15	0.705	ns
		S10	-0.06	-0.25	0.14	0.559	ns
		S11	0.14	-0.05	0.34	0.134	ns
		S12	-0.12	-0.31	0.07	0.211	ns
