# Supplementary material for: Divergent mechanisms governing aboveground biomass in desert plants across a drought gradient
Source: iScience. 2026 Mar 10;29(4):115304. doi: 10.1016/j.isci.2026.115304 (PMC13089035; doi:10.1016/j.isci.2026.115304)
Supplement: Table S12. One-way ANOVA for functional dispersion (FDis) among sampling sites [file mmc12.xlsx]

## Sheet: Sheet1
Supplementary Table 12. One–way ANOVA for FDis among sampling sites.
DFn, numerator degrees of freedom; DFd, denominator degrees of freedom; F, F statistic; p, P-value; ges, generalized eta-squared, calculated as SS_between / (SS_between + SS_within). Estimate, difference between group means. conf.low and conf.high, lower and upper bounds of the 95% confidence interval. p.adj, adjusted P-value; p.adj.signif, significance code for the adjusted P-value (ns, p.adj ≥ …
	Variable	DFn	DFd	F	p	p <0.05	ges
	FDis	12	52	6.669	4.74e-07	＜0.001	0.606
	group1	group2	Estimate	conf.low	conf.high	p.adj	p.adj.signif
	S1	S2	-0.06	-0.53	0.41	0.809	ns
		S3	0.32	-0.15	0.79	0.182	ns
		S4	1.36	0.89	1.83	0	***
		S5	0.28	-0.19	0.75	0.239	ns
		S6	0.69	0.22	1.15	0.005	***
		S7	0.21	-0.26	0.68	0.378	ns
		S8	0.29	-0.18	0.76	0.219	ns
		S9	0.9	0.43	1.37	0	***
		S10	0.83	0.36	1.3	0.001	***
		S11	1.09	0.62	1.56	0	***
		S12	0.54	0.07	1.01	0.025	*
		S13	0.74	0.27	1.21	0.003	***
	S2	S1	0.06	-0.41	0.53	0.809	ns
		S3	0.37	-0.1	0.84	0.117	ns
		S4	1.42	0.95	1.89	0	***
		S5	0.34	-0.13	0.81	0.157	ns
		S6	0.74	0.27	1.21	0.003	***
		S7	0.26	-0.2	0.73	0.263	ns
		S8	0.35	-0.12	0.82	0.143	ns
		S9	0.96	0.49	1.43	0	***
		S10	0.89	0.42	1.36	0	***
		S11	1.14	0.68	1.61	0	***
		S12	0.6	0.13	1.07	0.014	*
		S13	0.8	0.33	1.27	0.001	***
	S3	S1	-0.32	-0.79	0.15	0.182	ns
		S2	-0.37	-0.84	0.1	0.117	ns
		S4	1.05	0.58	1.52	0	***
		S5	-0.04	-0.51	0.43	0.874	ns
		S6	0.37	-0.1	0.84	0.121	ns
		S7	-0.11	-0.58	0.36	0.645	ns
		S8	-0.03	-0.49	0.44	0.915	ns
		S9	0.59	0.12	1.06	0.015	*
		S10	0.52	0.05	0.98	0.032	*
		S11	0.77	0.3	1.24	0.002	***
		S12	0.22	-0.25	0.69	0.342	ns
		S13	0.42	-0.05	0.89	0.076	ns
	S4	S1	-1.36	-1.83	-0.89	0	***
		S2	-1.42	-1.89	-0.95	0	***
		S3	-1.05	-1.52	-0.58	0	***
		S5	-1.08	-1.55	-0.61	0	***
		S6	-0.68	-1.15	-0.21	0.006	**
		S7	-1.15	-1.62	-0.69	0	***
		S8	-1.07	-1.54	-0.6	0	***
		S9	-0.46	-0.93	0.01	0.055	ns
		S10	-0.53	-1	-0.06	0.027	*
		S11	-0.27	-0.74	0.19	0.245	ns
		S12	-0.82	-1.29	-0.35	0.001	***
		S13	-0.62	-1.09	-0.15	0.01	*
	S5	S1	-0.28	-0.75	0.19	0.239	ns
		S2	-0.34	-0.81	0.13	0.157	ns
		S3	0.04	-0.43	0.51	0.874	ns
		S4	1.08	0.61	1.55	0	***
		S6	0.41	-0.06	0.88	0.089	ns
		S7	-0.07	-0.54	0.4	0.763	ns
		S8	0.01	-0.46	0.48	0.958	ns
		S9	0.62	0.15	1.09	0.01	*
		S10	0.55	0.08	1.02	0.022	*
		S11	0.81	0.34	1.28	0.001	***
		S12	0.26	-0.21	0.73	0.269	ns
		S13	0.46	-0.01	0.93	0.054	ns
	S6	S1	-0.69	-1.15	-0.22	0.005	***
		S2	-0.74	-1.21	-0.27	0.003	***
		S3	-0.37	-0.84	0.1	0.121	ns
		S4	0.68	0.21	1.15	0.006	**
		S5	-0.41	-0.88	0.06	0.089	ns
		S7	-0.48	-0.95	-0.01	0.047	*
		S8	-0.39	-0.86	0.08	0.098	ns
		S9	0.22	-0.25	0.69	0.356	ns
		S10	0.15	-0.32	0.62	0.534	ns
		S11	0.4	-0.07	0.87	0.091	ns
		S12	-0.14	-0.61	0.33	0.54	ns
		S13	0.06	-0.41	0.52	0.814	ns
	S7	S1	-0.21	-0.68	0.26	0.378	ns
		S2	-0.26	-0.73	0.2	0.263	ns
		S3	0.11	-0.36	0.58	0.645	ns
		S4	1.15	0.69	1.62	0	***
		S5	0.07	-0.4	0.54	0.763	ns
		S6	0.48	0.01	0.95	0.047	*
		S8	0.08	-0.39	0.55	0.724	ns
		S9	0.69	0.23	1.16	0.005	***
		S10	0.62	0.15	1.09	0.01	*
		S11	0.88	0.41	1.35	0	***
		S12	0.33	-0.14	0.8	0.161	ns
		S13	0.53	0.06	1	0.027	*
	S8	S1	-0.29	-0.76	0.18	0.219	ns
		S2	-0.35	-0.82	0.12	0.143	ns
		S3	0.03	-0.44	0.49	0.915	ns
		S4	1.07	0.6	1.54	0	***
		S5	-0.01	-0.48	0.46	0.958	ns
		S6	0.39	-0.08	0.86	0.098	ns
		S7	-0.08	-0.55	0.39	0.724	ns
		S9	0.61	0.14	1.08	0.012	*
		S10	0.54	0.07	1.01	0.025	*
		S11	0.8	0.33	1.27	0.001	***
		S12	0.25	-0.22	0.72	0.291	ns
		S13	0.45	-0.02	0.92	0.06	ns
	S9	S1	-0.9	-1.37	-0.43	0	***
		S2	-0.96	-1.43	-0.49	0	***
		S3	-0.59	-1.06	-0.12	0.015	*
		S4	0.46	-0.01	0.93	0.055	ns
		S5	-0.62	-1.09	-0.15	0.01	*
		S6	-0.22	-0.69	0.25	0.356	ns
		S7	-0.69	-1.16	-0.23	0.005	***
		S8	-0.61	-1.08	-0.14	0.012	*
		S10	-0.07	-0.54	0.4	0.761	ns
		S11	0.18	-0.28	0.65	0.433	ns
		S12	-0.36	-0.83	0.11	0.128	ns
		S13	-0.16	-0.63	0.31	0.491	ns
	S10	S1	-0.83	-1.3	-0.36	0.001	***
		S2	-0.89	-1.36	-0.42	0	***
		S3	-0.52	-0.98	-0.05	0.032	*
		S4	0.53	0.06	1	0.027	*
		S5	-0.55	-1.02	-0.08	0.022	*
		S6	-0.15	-0.62	0.32	0.534	ns
		S7	-0.62	-1.09	-0.15	0.01	*
		S8	-0.54	-1.01	-0.07	0.025	*
		S9	0.07	-0.4	0.54	0.761	ns
		S11	0.26	-0.21	0.73	0.278	ns
		S12	-0.29	-0.76	0.18	0.219	ns
		S13	-0.09	-0.56	0.38	0.699	ns
	S11	S1	-1.09	-1.56	-0.62	0	***
		S2	-1.14	-1.61	-0.68	0	***
		S3	-0.77	-1.24	-0.3	0.002	***
		S4	0.27	-0.19	0.74	0.245	ns
		S5	-0.81	-1.28	-0.34	0.001	***
		S6	-0.4	-0.87	0.07	0.091	ns
		S7	-0.88	-1.35	-0.41	0	***
		S8	-0.8	-1.27	-0.33	0.001	***
		S9	-0.18	-0.65	0.28	0.433	ns
		S10	-0.26	-0.73	0.21	0.278	ns
		S12	-0.55	-1.02	-0.08	0.023	*
		S13	-0.35	-0.82	0.12	0.144	ns
	S12	S1	-0.54	-1.01	-0.07	0.025	*
		S2	-0.6	-1.07	-0.13	0.014	*
		S3	-0.22	-0.69	0.25	0.342	ns
		S4	0.82	0.35	1.29	0.001	***
		S5	-0.26	-0.73	0.21	0.269	ns
		S6	0.14	-0.33	0.61	0.54	ns
		S7	-0.33	-0.8	0.14	0.161	ns
		S8	-0.25	-0.72	0.22	0.291	ns
		S9	0.36	-0.11	0.83	0.128	ns
		S10	0.29	-0.18	0.76	0.219	ns
		S11	0.55	0.08	1.02	0.023	*
		S13	0.2	-0.27	0.67	0.397	ns
	S13	S1	-0.74	-1.21	-0.27	0.003	***
		S2	-0.8	-1.27	-0.33	0.001	***
		S3	-0.42	-0.89	0.05	0.076	ns
		S4	0.62	0.15	1.09	0.01	*
		S5	-0.46	-0.93	0.01	0.054	ns
		S6	-0.06	-0.52	0.41	0.814	ns
		S7	-0.53	-1	-0.06	0.027	*
		S8	-0.45	-0.92	0.02	0.06	ns
		S9	0.16	-0.31	0.63	0.491	ns
		S10	0.09	-0.38	0.56	0.699	ns
		S11	0.35	-0.12	0.82	0.144	ns
		S12	-0.2	-0.67	0.27	0.397	ns
