# Supplementary material for: Divergent mechanisms governing aboveground biomass in desert plants across a drought gradient
Source: iScience. 2026 Mar 10;29(4):115304. doi: 10.1016/j.isci.2026.115304 (PMC13089035; doi:10.1016/j.isci.2026.115304)
Supplement: Table S13. One-way ANOVA for functional richness (FRic) among sampling sites [file mmc13.xlsx]

## Sheet: Sheet1
Supplementary Table 13. One–way ANOVA for FRic among sampling sites.
DFn, numerator degrees of freedom; DFd, denominator degrees of freedom; F, F statistic; p, P-value; ges, generalized eta-squared, calculated as SS_between / (SS_between + SS_within). Estimate, difference between group means. conf.low and conf.high, lower and upper bounds of the 95% confidence interval. p.adj, adjusted P-value; p.adj.signif, significance code for the adjusted P-value (ns, p.adj ≥ …
	Variable	DFn	DFd	F	p	p <0.05	ges
	FRic	12	52	11.053	1.72e-10	＜0.001	0.718
	group1	group2	Estimate	conf.low	conf.high	p.adj	p.adj.signif
	S1	S2	0.87	-0.3	2.05	0.141	ns
		S3	0.26	-0.91	1.43	0.659	ns
		S4	3.8	2.63	4.98	0	***
		S5	3.71	2.53	4.88	0	***
		S6	1.77	0.59	2.94	0.004	***
		S7	2.76	1.58	3.93	0	***
		S8	2.06	0.89	3.24	0.001	***
		S9	3.75	2.58	4.92	0	***
		S10	3.31	2.14	4.49	0	***
		S11	3.8	2.63	4.98	0	***
		S12	2	0.83	3.17	0.001	***
		S13	3.36	2.18	4.53	0	***
	S2	S1	-0.87	-2.05	0.3	0.141	ns
		S3	-0.61	-1.79	0.56	0.299	ns
		S4	2.93	1.76	4.1	0	***
		S5	2.83	1.66	4.01	0	***
		S6	0.89	-0.28	2.07	0.132	ns
		S7	1.88	0.71	3.06	0.002	***
		S8	1.19	0.02	2.36	0.047	*
		S9	2.88	1.7	4.05	0	***
		S10	2.44	1.27	3.61	0	***
		S11	2.93	1.76	4.1	0	***
		S12	1.13	-0.05	2.3	0.059	ns
		S13	2.48	1.31	3.66	0	***
	S3	S1	-0.26	-1.43	0.91	0.659	ns
		S2	0.61	-0.56	1.79	0.299	ns
		S4	3.54	2.37	4.72	0	***
		S5	3.45	2.27	4.62	0	***
		S6	1.51	0.33	2.68	0.013	*
		S7	2.5	1.32	3.67	0	***
		S8	1.8	0.63	2.98	0.003	***
		S9	3.49	2.32	4.66	0	***
		S10	3.05	1.88	4.23	0	***
		S11	3.54	2.37	4.72	0	***
		S12	1.74	0.57	2.91	0.004	***
		S13	3.1	1.92	4.27	0	***
	S4	S1	-3.8	-4.98	-2.63	0	***
		S2	-2.93	-4.1	-1.76	0	***
		S3	-3.54	-4.72	-2.37	0	***
		S5	-0.1	-1.27	1.08	0.871	ns
		S6	-2.04	-3.21	-0.86	0.001	***
		S7	-1.04	-2.22	0.13	0.08	ns
		S8	-1.74	-2.91	-0.57	0.004	***
		S9	-0.05	-1.23	1.12	0.93	ns
		S10	-0.49	-1.66	0.68	0.406	ns
		S11	0	-1.17	1.17	1	ns
		S12	-1.8	-2.98	-0.63	0.003	***
		S13	-0.45	-1.62	0.73	0.45	ns
	S5	S1	-3.71	-4.88	-2.53	0	***
		S2	-2.83	-4.01	-1.66	0	***
		S3	-3.45	-4.62	-2.27	0	***
		S4	0.1	-1.08	1.27	0.871	ns
		S6	-1.94	-3.11	-0.77	0.002	***
		S7	-0.95	-2.12	0.22	0.111	ns
		S8	-1.65	-2.82	-0.47	0.007	**
		S9	0.04	-1.13	1.22	0.941	ns
		S10	-0.39	-1.57	0.78	0.503	ns
		S11	0.1	-1.08	1.27	0.871	ns
		S12	-1.71	-2.88	-0.53	0.005	***
		S13	-0.35	-1.52	0.82	0.552	ns
	S6	S1	-1.77	-2.94	-0.59	0.004	***
		S2	-0.89	-2.07	0.28	0.132	ns
		S3	-1.51	-2.68	-0.33	0.013	*
		S4	2.04	0.86	3.21	0.001	***
		S5	1.94	0.77	3.11	0.002	***
		S7	0.99	-0.18	2.16	0.096	ns
		S8	0.29	-0.88	1.47	0.616	ns
		S9	1.98	0.81	3.16	0.001	***
		S10	1.55	0.37	2.72	0.011	*
		S11	2.04	0.86	3.21	0.001	***
		S12	0.23	-0.94	1.41	0.692	ns
		S13	1.59	0.42	2.76	0.009	**
	S7	S1	-2.76	-3.93	-1.58	0	***
		S2	-1.88	-3.06	-0.71	0.002	***
		S3	-2.5	-3.67	-1.32	0	***
		S4	1.04	-0.13	2.22	0.08	ns
		S5	0.95	-0.22	2.12	0.111	ns
		S6	-0.99	-2.16	0.18	0.096	ns
		S8	-0.7	-1.87	0.48	0.24	ns
		S9	0.99	-0.18	2.17	0.096	ns
		S10	0.55	-0.62	1.73	0.347	ns
		S11	1.04	-0.13	2.22	0.08	ns
		S12	-0.76	-1.93	0.42	0.201	ns
		S13	0.6	-0.57	1.77	0.31	ns
	S8	S1	-2.06	-3.24	-0.89	0.001	***
		S2	-1.19	-2.36	-0.02	0.047	*
		S3	-1.8	-2.98	-0.63	0.003	***
		S4	1.74	0.57	2.91	0.004	***
		S5	1.65	0.47	2.82	0.007	**
		S6	-0.29	-1.47	0.88	0.616	ns
		S7	0.7	-0.48	1.87	0.24	ns
		S9	1.69	0.52	2.86	0.006	**
		S10	1.25	0.08	2.42	0.037	*
		S11	1.74	0.57	2.91	0.004	***
		S12	-0.06	-1.24	1.11	0.916	ns
		S13	1.3	0.12	2.47	0.031	*
	S9	S1	-3.75	-4.92	-2.58	0	***
		S2	-2.88	-4.05	-1.7	0	***
		S3	-3.49	-4.66	-2.32	0	***
		S4	0.05	-1.12	1.23	0.93	ns
		S5	-0.04	-1.22	1.13	0.941	ns
		S6	-1.98	-3.16	-0.81	0.001	***
		S7	-0.99	-2.17	0.18	0.096	ns
		S8	-1.69	-2.86	-0.52	0.006	**
		S10	-0.44	-1.61	0.74	0.457	ns
		S11	0.05	-1.12	1.23	0.93	ns
		S12	-1.75	-2.92	-0.58	0.004	***
		S13	-0.39	-1.57	0.78	0.504	ns
	S10	S1	-3.31	-4.49	-2.14	0	***
		S2	-2.44	-3.61	-1.27	0	***
		S3	-3.05	-4.23	-1.88	0	***
		S4	0.49	-0.68	1.66	0.406	ns
		S5	0.39	-0.78	1.57	0.503	ns
		S6	-1.55	-2.72	-0.37	0.011	*
		S7	-0.55	-1.73	0.62	0.347	ns
		S8	-1.25	-2.42	-0.08	0.037	*
		S9	0.44	-0.74	1.61	0.457	ns
		S11	0.49	-0.68	1.66	0.406	ns
		S12	-1.31	-2.49	-0.14	0.029	*
		S13	0.04	-1.13	1.22	0.94	ns
	S11	S1	-3.8	-4.98	-2.63	0	***
		S2	-2.93	-4.1	-1.76	0	***
		S3	-3.54	-4.72	-2.37	0	***
		S4	0	-1.17	1.17	1	ns
		S5	-0.1	-1.27	1.08	0.871	ns
		S6	-2.04	-3.21	-0.86	0.001	***
		S7	-1.04	-2.22	0.13	0.08	ns
		S8	-1.74	-2.91	-0.57	0.004	***
		S9	-0.05	-1.23	1.12	0.93	ns
		S10	-0.49	-1.66	0.68	0.406	ns
		S12	-1.8	-2.98	-0.63	0.003	***
		S13	-0.45	-1.62	0.73	0.45	ns
	S12	S1	-2	-3.17	-0.83	0.001	***
		S2	-1.13	-2.3	0.05	0.059	ns
		S3	-1.74	-2.91	-0.57	0.004	***
		S4	1.8	0.63	2.98	0.003	***
		S5	1.71	0.53	2.88	0.005	***
		S6	-0.23	-1.41	0.94	0.692	ns
		S7	0.76	-0.42	1.93	0.201	ns
		S8	0.06	-1.11	1.24	0.916	ns
		S9	1.75	0.58	2.92	0.004	***
		S10	1.31	0.14	2.49	0.029	*
		S11	1.8	0.63	2.98	0.003	***
		S13	1.36	0.18	2.53	0.024	*
	S13	S1	-3.36	-4.53	-2.18	0	***
		S2	-2.48	-3.66	-1.31	0	***
		S3	-3.1	-4.27	-1.92	0	***
		S4	0.45	-0.73	1.62	0.45	ns
		S5	0.35	-0.82	1.52	0.552	ns
		S6	-1.59	-2.76	-0.42	0.009	**
		S7	-0.6	-1.77	0.57	0.31	ns
		S8	-1.3	-2.47	-0.12	0.031	*
		S9	0.39	-0.78	1.57	0.504	ns
		S10	-0.04	-1.22	1.13	0.94	ns
		S11	0.45	-0.73	1.62	0.45	ns
		S12	-1.36	-2.53	-0.18	0.024	*
