# Supplementary material for: Divergent mechanisms governing aboveground biomass in desert plants across a drought gradient
Source: iScience. 2026 Mar 10;29(4):115304. doi: 10.1016/j.isci.2026.115304 (PMC13089035; doi:10.1016/j.isci.2026.115304)
Supplement: Table S14. One-way ANOVA for Rao’s quadratic entropy (RaoQ) among sampling sites [file mmc14.xlsx]

## Sheet: Sheet1
Supplementary Table 14. One–way ANOVA for RaoQ among sampling sites.
DFn, numerator degrees of freedom; DFd, denominator degrees of freedom; F, F statistic; p, P-value; ges, generalized eta-squared, calculated as SS_between / (SS_between + SS_within). Estimate, difference between group means. conf.low and conf.high, lower and upper bounds of the 95% confidence interval. p.adj, adjusted P-value; p.adj.signif, significance code for the adjusted P-value (ns, p.adj ≥ …
	Variable	DFn	DFd	F	p	p <0.05	ges
	RaoQ	12	52	6.631	5.13e-07	＜0.001	0.605
	group1	group2	Estimate	conf.low	conf.high	p.adj	p.adj.signif
	S1	S2	0.64	-0.33	1.62	0.192	ns
		S3	0.91	-0.07	1.89	0.068	ns
		S4	2.93	1.96	3.91	0	***
		S5	1.19	0.21	2.17	0.018	*
		S6	2.16	1.18	3.14	0	***
		S7	1.36	0.38	2.34	0.007	**
		S8	1.39	0.41	2.37	0.006	**
		S9	2.61	1.63	3.59	0	***
		S10	2.35	1.37	3.32	0	***
		S11	2.71	1.73	3.69	0	***
		S12	1.91	0.93	2.89	0	***
		S13	2.26	1.28	3.24	0	***
	S2	S1	-0.64	-1.62	0.33	0.192	ns
		S3	0.26	-0.72	1.24	0.591	ns
		S4	2.29	1.31	3.27	0	***
		S5	0.54	-0.43	1.52	0.27	ns
		S6	1.52	0.54	2.5	0.003	***
		S7	0.71	-0.26	1.69	0.149	ns
		S8	0.75	-0.23	1.72	0.132	ns
		S9	1.97	0.99	2.95	0	***
		S10	1.7	0.72	2.68	0.001	***
		S11	2.07	1.09	3.05	0	***
		S12	1.27	0.29	2.24	0.012	*
		S13	1.61	0.64	2.59	0.002	***
	S3	S1	-0.91	-1.89	0.07	0.068	ns
		S2	-0.26	-1.24	0.72	0.591	ns
		S4	2.03	1.05	3.01	0	***
		S5	0.28	-0.7	1.26	0.568	ns
		S6	1.25	0.28	2.23	0.013	*
		S7	0.45	-0.53	1.43	0.36	ns
		S8	0.48	-0.5	1.46	0.327	ns
		S9	1.7	0.72	2.68	0.001	***
		S10	1.44	0.46	2.42	0.005	***
		S11	1.8	0.83	2.78	0.001	***
		S12	1	0.02	1.98	0.045	*
		S13	1.35	0.37	2.33	0.008	**
	S4	S1	-2.93	-3.91	-1.96	0	***
		S2	-2.29	-3.27	-1.31	0	***
		S3	-2.03	-3.01	-1.05	0	***
		S5	-1.75	-2.73	-0.77	0.001	***
		S6	-0.77	-1.75	0.21	0.119	ns
		S7	-1.58	-2.56	-0.6	0.002	***
		S8	-1.54	-2.52	-0.57	0.003	***
		S9	-0.32	-1.3	0.65	0.51	ns
		S10	-0.59	-1.57	0.39	0.233	ns
		S11	-0.22	-1.2	0.76	0.65	ns
		S12	-1.02	-2	-0.05	0.04	*
		S13	-0.68	-1.66	0.3	0.171	ns
	S5	S1	-1.19	-2.17	-0.21	0.018	*
		S2	-0.54	-1.52	0.43	0.27	ns
		S3	-0.28	-1.26	0.7	0.568	ns
		S4	1.75	0.77	2.73	0.001	***
		S6	0.97	-0.01	1.95	0.051	ns
		S7	0.17	-0.81	1.15	0.728	ns
		S8	0.2	-0.78	1.18	0.68	ns
		S9	1.42	0.44	2.4	0.005	***
		S10	1.16	0.18	2.14	0.021	*
		S11	1.52	0.55	2.5	0.003	***
		S12	0.72	-0.26	1.7	0.145	ns
		S13	1.07	0.09	2.05	0.033	*
	S6	S1	-2.16	-3.14	-1.18	0	***
		S2	-1.52	-2.5	-0.54	0.003	***
		S3	-1.25	-2.23	-0.28	0.013	*
		S4	0.77	-0.21	1.75	0.119	ns
		S5	-0.97	-1.95	0.01	0.051	ns
		S7	-0.8	-1.78	0.18	0.106	ns
		S8	-0.77	-1.75	0.21	0.12	ns
		S9	0.45	-0.53	1.43	0.361	ns
		S10	0.19	-0.79	1.16	0.706	ns
		S11	0.55	-0.43	1.53	0.264	ns
		S12	-0.25	-1.23	0.73	0.608	ns
		S13	0.1	-0.88	1.08	0.843	ns
	S7	S1	-1.36	-2.34	-0.38	0.007	**
		S2	-0.71	-1.69	0.26	0.149	ns
		S3	-0.45	-1.43	0.53	0.36	ns
		S4	1.58	0.6	2.56	0.002	***
		S5	-0.17	-1.15	0.81	0.728	ns
		S6	0.8	-0.18	1.78	0.106	ns
		S8	0.03	-0.95	1.01	0.948	ns
		S9	1.25	0.27	2.23	0.013	*
		S10	0.99	0.01	1.97	0.048	*
		S11	1.35	0.38	2.33	0.008	**
		S12	0.55	-0.43	1.53	0.263	ns
		S13	0.9	-0.08	1.88	0.071	ns
	S8	S1	-1.39	-2.37	-0.41	0.006	**
		S2	-0.75	-1.72	0.23	0.132	ns
		S3	-0.48	-1.46	0.5	0.327	ns
		S4	1.54	0.57	2.52	0.003	***
		S5	-0.2	-1.18	0.78	0.68	ns
		S6	0.77	-0.21	1.75	0.12	ns
		S7	-0.03	-1.01	0.95	0.948	ns
		S9	1.22	0.24	2.2	0.016	*
		S10	0.96	-0.02	1.93	0.055	ns
		S11	1.32	0.34	2.3	0.009	**
		S12	0.52	-0.46	1.5	0.292	ns
		S13	0.87	-0.11	1.85	0.081	ns
	S9	S1	-2.61	-3.59	-1.63	0	***
		S2	-1.97	-2.95	-0.99	0	***
		S3	-1.7	-2.68	-0.72	0.001	***
		S4	0.32	-0.65	1.3	0.51	ns
		S5	-1.42	-2.4	-0.44	0.005	***
		S6	-0.45	-1.43	0.53	0.361	ns
		S7	-1.25	-2.23	-0.27	0.013	*
		S8	-1.22	-2.2	-0.24	0.016	*
		S10	-0.26	-1.24	0.71	0.59	ns
		S11	0.1	-0.88	1.08	0.836	ns
		S12	-0.7	-1.68	0.28	0.157	ns
		S13	-0.35	-1.33	0.63	0.473	ns
	S10	S1	-2.35	-3.32	-1.37	0	***
		S2	-1.7	-2.68	-0.72	0.001	***
		S3	-1.44	-2.42	-0.46	0.005	***
		S4	0.59	-0.39	1.57	0.233	ns
		S5	-1.16	-2.14	-0.18	0.021	*
		S6	-0.19	-1.16	0.79	0.706	ns
		S7	-0.99	-1.97	-0.01	0.048	*
		S8	-0.96	-1.93	0.02	0.055	ns
		S9	0.26	-0.71	1.24	0.59	ns
		S11	0.37	-0.61	1.34	0.457	ns
		S12	-0.44	-1.42	0.54	0.375	ns
		S13	-0.09	-1.07	0.89	0.857	ns
	S11	S1	-2.71	-3.69	-1.73	0	***
		S2	-2.07	-3.05	-1.09	0	***
		S3	-1.8	-2.78	-0.83	0.001	***
		S4	0.22	-0.76	1.2	0.65	ns
		S5	-1.52	-2.5	-0.55	0.003	***
		S6	-0.55	-1.53	0.43	0.264	ns
		S7	-1.35	-2.33	-0.38	0.008	**
		S8	-1.32	-2.3	-0.34	0.009	**
		S9	-0.1	-1.08	0.88	0.836	ns
		S10	-0.37	-1.34	0.61	0.457	ns
		S12	-0.8	-1.78	0.18	0.106	ns
		S13	-0.45	-1.43	0.52	0.356	ns
	S12	S1	-1.91	-2.89	-0.93	0	***
		S2	-1.27	-2.24	-0.29	0.012	*
		S3	-1	-1.98	-0.02	0.045	*
		S4	1.02	0.05	2	0.04	*
		S5	-0.72	-1.7	0.26	0.145	ns
		S6	0.25	-0.73	1.23	0.608	ns
		S7	-0.55	-1.53	0.43	0.263	ns
		S8	-0.52	-1.5	0.46	0.292	ns
		S9	0.7	-0.28	1.68	0.157	ns
		S10	0.44	-0.54	1.42	0.375	ns
		S11	0.8	-0.18	1.78	0.106	ns
		S13	0.35	-0.63	1.33	0.478	ns
	S13	S1	-2.26	-3.24	-1.28	0	***
		S2	-1.61	-2.59	-0.64	0.002	***
		S3	-1.35	-2.33	-0.37	0.008	**
		S4	0.68	-0.3	1.66	0.171	ns
		S5	-1.07	-2.05	-0.09	0.033	*
		S6	-0.1	-1.08	0.88	0.843	ns
		S7	-0.9	-1.88	0.08	0.071	ns
		S8	-0.87	-1.85	0.11	0.081	ns
		S9	0.35	-0.63	1.33	0.473	ns
		S10	0.09	-0.89	1.07	0.857	ns
		S11	0.45	-0.52	1.43	0.356	ns
		S12	-0.35	-1.33	0.63	0.478	ns
