# Supplementary material for: Divergent mechanisms governing aboveground biomass in desert plants across a drought gradient
Source: iScience. 2026 Mar 10;29(4):115304. doi: 10.1016/j.isci.2026.115304 (PMC13089035; doi:10.1016/j.isci.2026.115304)
Supplement: Table S15. One-way ANOVA for community-weighted mean of leaf area (CWM-LA) among sampling sites [file mmc15.xlsx]

## Sheet: Sheet1
Supplementary Table 15. One–way ANOVA for CWM-LA among sampling sites.
DFn, numerator degrees of freedom; DFd, denominator degrees of freedom; F, F statistic; p, P-value; ges, generalized eta-squared, calculated as SS_between / (SS_between + SS_within). Estimate, difference between group means. conf.low and conf.high, lower and upper bounds of the 95% confidence interval. p.adj, adjusted P-value; p.adj.signif, significance code for the adjusted P-value (ns, p.adj ≥ …
	Variable	DFn	DFd	F	p	p <0.05	ges
	CWM-LA	12	52	34.348	1.84e-20	＜0.001	0.888
	group1	group2	Estimate	conf.low	conf.high	p.adj	p.adj.signif
	S1	S2	5.96	4.52	7.4	0	***
		S3	-3.64	-5.09	-2.2	0	***
		S4	4.6	3.16	6.04	0	***
		S5	4.75	3.31	6.19	0	***
		S6	5.4	3.95	6.84	0	***
		S7	5.01	3.56	6.45	0	***
		S8	5.74	4.3	7.18	0	***
		S9	3.91	2.47	5.35	0	***
		S10	7.71	6.27	9.15	0	***
		S11	4.93	3.49	6.37	0	***
		S12	6.47	5.03	7.91	0	***
		S13	5.32	3.88	6.76	0	***
	S2	S1	-5.96	-7.4	-4.52	0	***
		S3	-9.61	-11.05	-8.17	0	***
		S4	-1.36	-2.8	0.08	0.064	ns
		S5	-1.21	-2.65	0.23	0.097	ns
		S6	-0.57	-2.01	0.88	0.434	ns
		S7	-0.96	-2.4	0.49	0.189	ns
		S8	-0.22	-1.67	1.22	0.756	ns
		S9	-2.05	-3.5	-0.61	0.006	**
		S10	1.75	0.31	3.19	0.018	*
		S11	-1.03	-2.47	0.41	0.157	ns
		S12	0.51	-0.94	1.95	0.485	ns
		S13	-0.64	-2.08	0.8	0.376	ns
	S3	S1	3.64	2.2	5.09	0	***
		S2	9.61	8.17	11.05	0	***
		S4	8.25	6.8	9.69	0	***
		S5	8.39	6.95	9.84	0	***
		S6	9.04	7.6	10.48	0	***
		S7	8.65	7.21	10.09	0	***
		S8	9.38	7.94	10.82	0	***
		S9	7.55	6.11	8.99	0	***
		S10	11.35	9.91	12.8	0	***
		S11	8.58	7.13	10.02	0	***
		S12	10.11	8.67	11.55	0	***
		S13	8.97	7.52	10.41	0	***
	S4	S1	-4.6	-6.04	-3.16	0	***
		S2	1.36	-0.08	2.8	0.064	ns
		S3	-8.25	-9.69	-6.8	0	***
		S5	0.15	-1.29	1.59	0.837	ns
		S6	0.79	-0.65	2.24	0.274	ns
		S7	0.4	-1.04	1.85	0.576	ns
		S8	1.14	-0.3	2.58	0.12	ns
		S9	-0.69	-2.13	0.75	0.339	ns
		S10	3.11	1.67	4.55	0	***
		S11	0.33	-1.11	1.77	0.648	ns
		S12	1.87	0.42	3.31	0.012	*
		S13	0.72	-0.72	2.16	0.321	ns
	S5	S1	-4.75	-6.19	-3.31	0	***
		S2	1.21	-0.23	2.65	0.097	ns
		S3	-8.39	-9.84	-6.95	0	***
		S4	-0.15	-1.59	1.29	0.837	ns
		S6	0.65	-0.8	2.09	0.372	ns
		S7	0.26	-1.19	1.7	0.723	ns
		S8	0.99	-0.45	2.43	0.175	ns
		S9	-0.84	-2.28	0.6	0.247	ns
		S10	2.96	1.52	4.4	0	***
		S11	0.18	-1.26	1.62	0.801	ns
		S12	1.72	0.28	3.16	0.02	*
		S13	0.57	-0.87	2.01	0.43	ns
	S6	S1	-5.4	-6.84	-3.95	0	***
		S2	0.57	-0.88	2.01	0.434	ns
		S3	-9.04	-10.48	-7.6	0	***
		S4	-0.79	-2.24	0.65	0.274	ns
		S5	-0.65	-2.09	0.8	0.372	ns
		S7	-0.39	-1.83	1.05	0.589	ns
		S8	0.34	-1.1	1.78	0.636	ns
		S9	-1.49	-2.93	-0.05	0.043	*
		S10	2.31	0.87	3.75	0.002	***
		S11	-0.46	-1.91	0.98	0.521	ns
		S12	1.07	-0.37	2.51	0.142	ns
		S13	-0.07	-1.52	1.37	0.917	ns
	S7	S1	-5.01	-6.45	-3.56	0	***
		S2	0.96	-0.49	2.4	0.189	ns
		S3	-8.65	-10.09	-7.21	0	***
		S4	-0.4	-1.85	1.04	0.576	ns
		S5	-0.26	-1.7	1.19	0.723	ns
		S6	0.39	-1.05	1.83	0.589	ns
		S8	0.73	-0.71	2.17	0.313	ns
		S9	-1.1	-2.54	0.34	0.133	ns
		S10	2.7	1.26	4.15	0	***
		S11	-0.07	-1.52	1.37	0.918	ns
		S12	1.46	0.02	2.9	0.047	*
		S13	0.32	-1.13	1.76	0.663	ns
	S8	S1	-5.74	-7.18	-4.3	0	***
		S2	0.22	-1.22	1.67	0.756	ns
		S3	-9.38	-10.82	-7.94	0	***
		S4	-1.14	-2.58	0.3	0.12	ns
		S5	-0.99	-2.43	0.45	0.175	ns
		S6	-0.34	-1.78	1.1	0.636	ns
		S7	-0.73	-2.17	0.71	0.313	ns
		S9	-1.83	-3.27	-0.39	0.014	*
		S10	1.97	0.53	3.41	0.008	**
		S11	-0.81	-2.25	0.63	0.267	ns
		S12	0.73	-0.71	2.17	0.315	ns
		S13	-0.42	-1.86	1.02	0.564	ns
	S9	S1	-3.91	-5.35	-2.47	0	***
		S2	2.05	0.61	3.5	0.006	**
		S3	-7.55	-8.99	-6.11	0	***
		S4	0.69	-0.75	2.13	0.339	ns
		S5	0.84	-0.6	2.28	0.247	ns
		S6	1.49	0.05	2.93	0.043	*
		S7	1.1	-0.34	2.54	0.133	ns
		S8	1.83	0.39	3.27	0.014	*
		S10	3.8	2.36	5.24	0	***
		S11	1.02	-0.42	2.46	0.16	ns
		S12	2.56	1.12	4	0.001	***
		S13	1.41	-0.03	2.85	0.055	ns
	S10	S1	-7.71	-9.15	-6.27	0	***
		S2	-1.75	-3.19	-0.31	0.018	*
		S3	-11.35	-12.8	-9.91	0	***
		S4	-3.11	-4.55	-1.67	0	***
		S5	-2.96	-4.4	-1.52	0	***
		S6	-2.31	-3.75	-0.87	0.002	***
		S7	-2.7	-4.15	-1.26	0	***
		S8	-1.97	-3.41	-0.53	0.008	**
		S9	-3.8	-5.24	-2.36	0	***
		S11	-2.78	-4.22	-1.34	0	***
		S12	-1.24	-2.68	0.2	0.09	ns
		S13	-2.39	-3.83	-0.95	0.002	***
	S11	S1	-4.93	-6.37	-3.49	0	***
		S2	1.03	-0.41	2.47	0.157	ns
		S3	-8.58	-10.02	-7.13	0	***
		S4	-0.33	-1.77	1.11	0.648	ns
		S5	-0.18	-1.62	1.26	0.801	ns
		S6	0.46	-0.98	1.91	0.521	ns
		S7	0.07	-1.37	1.52	0.918	ns
		S8	0.81	-0.63	2.25	0.267	ns
		S9	-1.02	-2.46	0.42	0.16	ns
		S10	2.78	1.34	4.22	0	***
		S12	1.54	0.09	2.98	0.037	*
		S13	0.39	-1.05	1.83	0.59	ns
	S12	S1	-6.47	-7.91	-5.03	0	***
		S2	-0.51	-1.95	0.94	0.485	ns
		S3	-10.11	-11.55	-8.67	0	***
		S4	-1.87	-3.31	-0.42	0.012	*
		S5	-1.72	-3.16	-0.28	0.02	*
		S6	-1.07	-2.51	0.37	0.142	ns
		S7	-1.46	-2.9	-0.02	0.047	*
		S8	-0.73	-2.17	0.71	0.315	ns
		S9	-2.56	-4	-1.12	0.001	***
		S10	1.24	-0.2	2.68	0.09	ns
		S11	-1.54	-2.98	-0.09	0.037	*
		S13	-1.15	-2.59	0.3	0.117	ns
	S13	S1	-5.32	-6.76	-3.88	0	***
		S2	0.64	-0.8	2.08	0.376	ns
		S3	-8.97	-10.41	-7.52	0	***
		S4	-0.72	-2.16	0.72	0.321	ns
		S5	-0.57	-2.01	0.87	0.43	ns
		S6	0.07	-1.37	1.52	0.917	ns
		S7	-0.32	-1.76	1.13	0.663	ns
		S8	0.42	-1.02	1.86	0.564	ns
		S9	-1.41	-2.85	0.03	0.055	ns
		S10	2.39	0.95	3.83	0.002	***
		S11	-0.39	-1.83	1.05	0.59	ns
		S12	1.15	-0.3	2.59	0.117	ns
