# Supplementary material for: Divergent mechanisms governing aboveground biomass in desert plants across a drought gradient
Source: iScience. 2026 Mar 10;29(4):115304. doi: 10.1016/j.isci.2026.115304 (PMC13089035; doi:10.1016/j.isci.2026.115304)
Supplement: Table S16. One-way ANOVA for community-weighted mean of maximum height (CWM-Hmax) among sampling sites [file mmc16.xlsx]

## Sheet: Sheet1
Supplementary Table 16. One–way ANOVA for CWM-Hmax among sampling sites.
DFn, numerator degrees of freedom; DFd, denominator degrees of freedom; F, F statistic; p, P-value; ges, generalized eta-squared, calculated as SS_between / (SS_between + SS_within). Estimate, difference between group means. conf.low and conf.high, lower and upper bounds of the 95% confidence interval. p.adj, adjusted P-value; p.adj.signif, significance code for the adjusted P-value (ns, p.adj ≥ …
	Variable	DFn	DFd	F	p	p <0.05	ges
	CWM-Hmax	12	52	15.189	5.15e-13	＜0.001	0.778
	group1	group2	Estimate	conf.low	conf.high	p.adj	p.adj.signif
	S1	S2	13.81	-1.23	28.84	0.071	ns
		S3	51.07	36.03	66.11	0	***
		S4	74.34	59.3	89.38	0	***
		S5	39.36	24.32	54.39	0	***
		S6	60.9	45.86	75.94	0	***
		S7	45.67	30.63	60.7	0	***
		S8	55.05	40.02	70.09	0	***
		S9	48.39	33.36	63.43	0	***
		S10	66.5	51.47	81.54	0	***
		S11	54.63	39.59	69.66	0	***
		S12	61.79	46.75	76.82	0	***
		S13	56.3	41.26	71.33	0	***
	S2	S1	-13.81	-28.84	1.23	0.071	ns
		S3	37.26	22.23	52.3	0	***
		S4	60.53	45.5	75.57	0	***
		S5	25.55	10.52	40.59	0.001	***
		S6	47.09	32.06	62.13	0	***
		S7	31.86	16.83	46.9	0	***
		S8	41.25	26.21	56.28	0	***
		S9	34.59	19.55	49.62	0	***
		S10	52.7	37.66	67.73	0	***
		S11	40.82	25.78	55.86	0	***
		S12	47.98	32.94	63.02	0	***
		S13	42.49	27.45	57.53	0	***
	S3	S1	-51.07	-66.11	-36.03	0	***
		S2	-37.26	-52.3	-22.23	0	***
		S4	23.27	8.23	38.31	0.003	***
		S5	-11.71	-26.75	3.32	0.124	ns
		S6	9.83	-5.21	24.87	0.195	ns
		S7	-5.4	-20.44	9.63	0.474	ns
		S8	3.98	-11.05	19.02	0.597	ns
		S9	-2.68	-17.71	12.36	0.722	ns
		S10	15.43	0.4	30.47	0.044	*
		S11	3.56	-11.48	18.59	0.637	ns
		S12	10.72	-4.32	25.75	0.159	ns
		S13	5.23	-9.81	20.26	0.489	ns
	S4	S1	-74.34	-89.38	-59.3	0	***
		S2	-60.53	-75.57	-45.5	0	***
		S3	-23.27	-38.31	-8.23	0.003	***
		S5	-34.98	-50.02	-19.95	0	***
		S6	-13.44	-28.48	1.6	0.079	ns
		S7	-28.67	-43.71	-13.64	0	***
		S8	-19.29	-34.32	-4.25	0.013	*
		S9	-25.95	-40.98	-10.91	0.001	***
		S10	-7.84	-22.87	7.2	0.3	ns
		S11	-19.71	-34.75	-4.68	0.011	*
		S12	-12.55	-27.59	2.48	0.1	ns
		S13	-18.04	-33.08	-3.01	0.02	*
	S5	S1	-39.36	-54.39	-24.32	0	***
		S2	-25.55	-40.59	-10.52	0.001	***
		S3	11.71	-3.32	26.75	0.124	ns
		S4	34.98	19.95	50.02	0	***
		S6	21.54	6.51	36.58	0.006	**
		S7	6.31	-8.73	21.35	0.404	ns
		S8	15.69	0.66	30.73	0.041	*
		S9	9.04	-6	24.07	0.233	ns
		S10	27.14	12.11	42.18	0.001	***
		S11	15.27	0.23	30.3	0.047	*
		S12	22.43	7.39	37.46	0.004	***
		S13	16.94	1.9	31.97	0.028	*
	S6	S1	-60.9	-75.94	-45.86	0	***
		S2	-47.09	-62.13	-32.06	0	***
		S3	-9.83	-24.87	5.21	0.195	ns
		S4	13.44	-1.6	28.48	0.079	ns
		S5	-21.54	-36.58	-6.51	0.006	**
		S7	-15.23	-30.27	-0.2	0.047	*
		S8	-5.85	-20.88	9.19	0.439	ns
		S9	-12.51	-27.54	2.53	0.101	ns
		S10	5.6	-9.43	20.64	0.458	ns
		S11	-6.27	-21.31	8.76	0.406	ns
		S12	0.89	-14.15	15.92	0.906	ns
		S13	-4.6	-19.64	10.43	0.542	ns
	S7	S1	-45.67	-60.7	-30.63	0	***
		S2	-31.86	-46.9	-16.83	0	***
		S3	5.4	-9.63	20.44	0.474	ns
		S4	28.67	13.64	43.71	0	***
		S5	-6.31	-21.35	8.73	0.404	ns
		S6	15.23	0.2	30.27	0.047	*
		S8	9.38	-5.65	24.42	0.216	ns
		S9	2.73	-12.31	17.76	0.717	ns
		S10	20.83	5.8	35.87	0.008	**
		S11	8.96	-6.08	23.99	0.237	ns
		S12	16.12	1.08	31.16	0.036	*
		S13	10.63	-4.41	25.66	0.162	ns
	S8	S1	-55.05	-70.09	-40.02	0	***
		S2	-41.25	-56.28	-26.21	0	***
		S3	-3.98	-19.02	11.05	0.597	ns
		S4	19.29	4.25	34.32	0.013	*
		S5	-15.69	-30.73	-0.66	0.041	*
		S6	5.85	-9.19	20.88	0.439	ns
		S7	-9.38	-24.42	5.65	0.216	ns
		S9	-6.66	-21.69	8.38	0.378	ns
		S10	11.45	-3.59	26.49	0.133	ns
		S11	-0.43	-15.46	14.61	0.955	ns
		S12	6.74	-8.3	21.77	0.373	ns
		S13	1.24	-13.79	16.28	0.869	ns
	S9	S1	-48.39	-63.43	-33.36	0	***
		S2	-34.59	-49.62	-19.55	0	***
		S3	2.68	-12.36	17.71	0.722	ns
		S4	25.95	10.91	40.98	0.001	***
		S5	-9.04	-24.07	6	0.233	ns
		S6	12.51	-2.53	27.54	0.101	ns
		S7	-2.73	-17.76	12.31	0.717	ns
		S8	6.66	-8.38	21.69	0.378	ns
		S10	18.11	3.07	33.14	0.019	*
		S11	6.23	-8.8	21.27	0.409	ns
		S12	13.39	-1.64	28.43	0.08	ns
		S13	7.9	-7.13	22.94	0.297	ns
	S10	S1	-66.5	-81.54	-51.47	0	***
		S2	-52.7	-67.73	-37.66	0	***
		S3	-15.43	-30.47	-0.4	0.044	*
		S4	7.84	-7.2	22.87	0.3	ns
		S5	-27.14	-42.18	-12.11	0.001	***
		S6	-5.6	-20.64	9.43	0.458	ns
		S7	-20.83	-35.87	-5.8	0.008	**
		S8	-11.45	-26.49	3.59	0.133	ns
		S9	-18.11	-33.14	-3.07	0.019	*
		S11	-11.88	-26.91	3.16	0.119	ns
		S12	-4.72	-19.75	10.32	0.532	ns
		S13	-10.21	-25.24	4.83	0.179	ns
	S11	S1	-54.63	-69.66	-39.59	0	***
		S2	-40.82	-55.86	-25.78	0	***
		S3	-3.56	-18.59	11.48	0.637	ns
		S4	19.71	4.68	34.75	0.011	*
		S5	-15.27	-30.3	-0.23	0.047	*
		S6	6.27	-8.76	21.31	0.406	ns
		S7	-8.96	-23.99	6.08	0.237	ns
		S8	0.43	-14.61	15.46	0.955	ns
		S9	-6.23	-21.27	8.8	0.409	ns
		S10	11.88	-3.16	26.91	0.119	ns
		S12	7.16	-7.87	22.2	0.344	ns
		S13	1.67	-13.37	16.71	0.824	ns
	S12	S1	-61.79	-76.82	-46.75	0	***
		S2	-47.98	-63.02	-32.94	0	***
		S3	-10.72	-25.75	4.32	0.159	ns
		S4	12.55	-2.48	27.59	0.1	ns
		S5	-22.43	-37.46	-7.39	0.004	***
		S6	-0.89	-15.92	14.15	0.906	ns
		S7	-16.12	-31.16	-1.08	0.036	*
		S8	-6.74	-21.77	8.3	0.373	ns
		S9	-13.39	-28.43	1.64	0.08	ns
		S10	4.72	-10.32	19.75	0.532	ns
		S11	-7.16	-22.2	7.87	0.344	ns
		S13	-5.49	-20.53	9.54	0.467	ns
	S13	S1	-56.3	-71.33	-41.26	0	***
		S2	-42.49	-57.53	-27.45	0	***
		S3	-5.23	-20.26	9.81	0.489	ns
		S4	18.04	3.01	33.08	0.02	*
		S5	-16.94	-31.97	-1.9	0.028	*
		S6	4.6	-10.43	19.64	0.542	ns
		S7	-10.63	-25.66	4.41	0.162	ns
		S8	-1.24	-16.28	13.79	0.869	ns
		S9	-7.9	-22.94	7.13	0.297	ns
		S10	10.21	-4.83	25.24	0.179	ns
		S11	-1.67	-16.71	13.37	0.824	ns
		S12	5.49	-9.54	20.53	0.467	ns
