# Supplementary material for: Divergent mechanisms governing aboveground biomass in desert plants across a drought gradient
Source: iScience. 2026 Mar 10;29(4):115304. doi: 10.1016/j.isci.2026.115304 (PMC13089035; doi:10.1016/j.isci.2026.115304)
Supplement: Table S17. One-way ANOVA for community-weighted mean of leaf nitrogen content (CWM-LN) among sampling sites [file mmc17.xlsx]

## Sheet: Sheet1
Supplementary Table 17. One–way ANOVA for CWM-LN among sampling sites.
DFn, numerator degrees of freedom; DFd, denominator degrees of freedom; F, F statistic; p, P-value; ges, generalized eta-squared, calculated as SS_between / (SS_between + SS_within). Estimate, difference between group means. conf.low and conf.high, lower and upper bounds of the 95% confidence interval. p.adj, adjusted P-value; p.adj.signif, significance code for the adjusted P-value (ns, p.adj ≥ …
	Variable	DFn	DFd	F	p	p <0.05	ges
	CWM-LN	12	52	98.745	2.27e-31	＜0.001	0.958
	group1	group2	Estimate	conf.low	conf.high	p.adj	p.adj.signif
	S1	S2	10.2	9.23	11.18	0	***
		S3	10.31	9.34	11.29	0	***
		S4	8.3	7.33	9.27	0	***
		S5	11.12	10.15	12.09	0	***
		S6	12.16	11.18	13.13	0	***
		S7	11.41	10.44	12.38	0	***
		S8	11.29	10.32	12.26	0	***
		S9	9.94	8.96	10.91	0	***
		S10	13.84	12.87	14.82	0	***
		S11	11.87	10.9	12.84	0	***
		S12	12.47	11.49	13.44	0	***
		S13	12.04	11.07	13.02	0	***
	S2	S1	-10.2	-11.18	-9.23	0	***
		S3	0.11	-0.86	1.08	0.821	ns
		S4	-1.9	-2.88	-0.93	0	***
		S5	0.92	-0.06	1.89	0.064	ns
		S6	1.95	0.98	2.93	0	***
		S7	1.21	0.24	2.18	0.016	*
		S8	1.09	0.11	2.06	0.029	*
		S9	-0.27	-1.24	0.71	0.584	ns
		S10	3.64	2.67	4.61	0	***
		S11	1.67	0.69	2.64	0.001	***
		S12	2.26	1.29	3.23	0	***
		S13	1.84	0.87	2.81	0	***
	S3	S1	-10.31	-11.29	-9.34	0	***
		S2	-0.11	-1.08	0.86	0.821	ns
		S4	-2.01	-2.99	-1.04	0	***
		S5	0.81	-0.17	1.78	0.102	ns
		S6	1.84	0.87	2.82	0	***
		S7	1.1	0.13	2.07	0.028	*
		S8	0.98	0	1.95	0.049	*
		S9	-0.38	-1.35	0.6	0.441	ns
		S10	3.53	2.56	4.5	0	***
		S11	1.56	0.58	2.53	0.002	***
		S12	2.15	1.18	3.12	0	***
		S13	1.73	0.76	2.7	0.001	***
	S4	S1	-8.3	-9.27	-7.33	0	***
		S2	1.9	0.93	2.88	0	***
		S3	2.01	1.04	2.99	0	***
		S5	2.82	1.85	3.79	0	***
		S6	3.86	2.89	4.83	0	***
		S7	3.11	2.14	4.09	0	***
		S8	2.99	2.02	3.96	0	***
		S9	1.64	0.67	2.61	0.001	***
		S10	5.54	4.57	6.52	0	***
		S11	3.57	2.6	4.54	0	***
		S12	4.17	3.19	5.14	0	***
		S13	3.74	2.77	4.72	0	***
	S5	S1	-11.12	-12.09	-10.15	0	***
		S2	-0.92	-1.89	0.06	0.064	ns
		S3	-0.81	-1.78	0.17	0.102	ns
		S4	-2.82	-3.79	-1.85	0	***
		S6	1.04	0.06	2.01	0.037	*
		S7	0.29	-0.68	1.27	0.549	ns
		S8	0.17	-0.8	1.14	0.727	ns
		S9	-1.18	-2.16	-0.21	0.018	*
		S10	2.72	1.75	3.7	0	***
		S11	0.75	-0.22	1.72	0.128	ns
		S12	1.35	0.37	2.32	0.008	**
		S13	0.92	-0.05	1.9	0.062	ns
	S6	S1	-12.16	-13.13	-11.18	0	***
		S2	-1.95	-2.93	-0.98	0	***
		S3	-1.84	-2.82	-0.87	0	***
		S4	-3.86	-4.83	-2.89	0	***
		S5	-1.04	-2.01	-0.06	0.037	*
		S7	-0.74	-1.72	0.23	0.131	ns
		S8	-0.87	-1.84	0.11	0.08	ns
		S9	-2.22	-3.19	-1.25	0	***
		S10	1.69	0.71	2.66	0.001	***
		S11	-0.29	-1.26	0.68	0.555	ns
		S12	0.31	-0.66	1.28	0.527	ns
		S13	-0.11	-1.09	0.86	0.816	ns
	S7	S1	-11.41	-12.38	-10.44	0	***
		S2	-1.21	-2.18	-0.24	0.016	*
		S3	-1.1	-2.07	-0.13	0.028	*
		S4	-3.11	-4.09	-2.14	0	***
		S5	-0.29	-1.27	0.68	0.549	ns
		S6	0.74	-0.23	1.72	0.131	ns
		S8	-0.12	-1.1	0.85	0.802	ns
		S9	-1.48	-2.45	-0.5	0.004	***
		S10	2.43	1.46	3.4	0	***
		S11	0.46	-0.52	1.43	0.351	ns
		S12	1.05	0.08	2.03	0.034	*
		S13	0.63	-0.34	1.6	0.199	ns
	S8	S1	-11.29	-12.26	-10.32	0	***
		S2	-1.09	-2.06	-0.11	0.029	*
		S3	-0.98	-1.95	0	0.049	*
		S4	-2.99	-3.96	-2.02	0	***
		S5	-0.17	-1.14	0.8	0.727	ns
		S6	0.87	-0.11	1.84	0.08	ns
		S7	0.12	-0.85	1.1	0.802	ns
		S9	-1.35	-2.33	-0.38	0.007	**
		S10	2.55	1.58	3.53	0	***
		S11	0.58	-0.39	1.55	0.238	ns
		S12	1.18	0.2	2.15	0.019	*
		S13	0.75	-0.22	1.73	0.126	ns
	S9	S1	-9.94	-10.91	-8.96	0	***
		S2	0.27	-0.71	1.24	0.584	ns
		S3	0.38	-0.6	1.35	0.441	ns
		S4	-1.64	-2.61	-0.67	0.001	***
		S5	1.18	0.21	2.16	0.018	*
		S6	2.22	1.25	3.19	0	***
		S7	1.48	0.5	2.45	0.004	***
		S8	1.35	0.38	2.33	0.007	**
		S10	3.91	2.93	4.88	0	***
		S11	1.93	0.96	2.9	0	***
		S12	2.53	1.56	3.5	0	***
		S13	2.11	1.13	3.08	0	***
	S10	S1	-13.84	-14.82	-12.87	0	***
		S2	-3.64	-4.61	-2.67	0	***
		S3	-3.53	-4.5	-2.56	0	***
		S4	-5.54	-6.52	-4.57	0	***
		S5	-2.72	-3.7	-1.75	0	***
		S6	-1.69	-2.66	-0.71	0.001	***
		S7	-2.43	-3.4	-1.46	0	***
		S8	-2.55	-3.53	-1.58	0	***
		S9	-3.91	-4.88	-2.93	0	***
		S11	-1.97	-2.95	-1	0	***
		S12	-1.38	-2.35	-0.41	0.006	**
		S13	-1.8	-2.77	-0.83	0.001	***
	S11	S1	-11.87	-12.84	-10.9	0	***
		S2	-1.67	-2.64	-0.69	0.001	***
		S3	-1.56	-2.53	-0.58	0.002	***
		S4	-3.57	-4.54	-2.6	0	***
		S5	-0.75	-1.72	0.22	0.128	ns
		S6	0.29	-0.68	1.26	0.555	ns
		S7	-0.46	-1.43	0.52	0.351	ns
		S8	-0.58	-1.55	0.39	0.238	ns
		S9	-1.93	-2.9	-0.96	0	***
		S10	1.97	1	2.95	0	***
		S12	0.6	-0.38	1.57	0.224	ns
		S13	0.17	-0.8	1.15	0.72	ns
	S12	S1	-12.47	-13.44	-11.49	0	***
		S2	-2.26	-3.23	-1.29	0	***
		S3	-2.15	-3.12	-1.18	0	***
		S4	-4.17	-5.14	-3.19	0	***
		S5	-1.35	-2.32	-0.37	0.008	**
		S6	-0.31	-1.28	0.66	0.527	ns
		S7	-1.05	-2.03	-0.08	0.034	*
		S8	-1.18	-2.15	-0.2	0.019	*
		S9	-2.53	-3.5	-1.56	0	***
		S10	1.38	0.41	2.35	0.006	**
		S11	-0.6	-1.57	0.38	0.224	ns
		S13	-0.42	-1.39	0.55	0.388	ns
	S13	S1	-12.04	-13.02	-11.07	0	***
		S2	-1.84	-2.81	-0.87	0	***
		S3	-1.73	-2.7	-0.76	0.001	***
		S4	-3.74	-4.72	-2.77	0	***
		S5	-0.92	-1.9	0.05	0.062	ns
		S6	0.11	-0.86	1.09	0.816	ns
		S7	-0.63	-1.6	0.34	0.199	ns
		S8	-0.75	-1.73	0.22	0.126	ns
		S9	-2.11	-3.08	-1.13	0	***
		S10	1.8	0.83	2.77	0.001	***
		S11	-0.17	-1.15	0.8	0.72	ns
		S12	0.42	-0.55	1.39	0.388	ns
